# Supplementary material for: Limited protection against early-life lung murine cytomegalovirus infection results from deficiency of cytotoxic CD8 T cells
Source: PLoS Pathog. 2026 Apr 20;22(4):e1014150. doi: 10.1371/journal.ppat.1014150 (PMC13128127; doi:10.1371/journal.ppat.1014150)
Supplement: S1 Data — (XLSX) [file ppat.1014150.s001.xlsx]

## Sheet: Fig1A
RLU normalized to median 4 dpi
dpi	neonates																																adults
4	0.285625	2.45655	0.492976	0.001992	1.19632	0.104397	0.575585	0.312968	0.72248	1.62493	0.531774	0.325689	1.30313	0.700854	0.803676	2.45564	3.78129	5.22225	3.8306	1.82634	3.114	3.93644											1.66432	0.322679	1.04009	0.047469	0.978575	1.48511	1.02143	0.002286	0.50177	1.2799
7	0.774413	0.475716	0.017388	1.27904	1.29243	0.736006	10.1811	9.35198	13.3242	13.4877	17.983	4.84795	2.43716	1.37516	7.9311	2.4501	1.68843	2.96876	1.99239	1.10202	0.852016	2.1985	23.8688	8.60366	18.8175	18.9397	34.6751	10.8519	48.7806				0.065949	0.084533	0.199076	0.06874	0.281535	0.147053	1.04257	1.03109	0.026952
10	1.09766	0.600177	1.07513	0.721723	1.94215	2.68857	0.69018	1.19383	3.95296	1.04308	0.689623	0.88195	1.79026	0.033718	0.051682	0.285775	0.142456	0.760464	1.74382	0.754445	0.902756	1.16467	2.35298	16.8848	6.20279	42.4697							0.051628	0.032248	0.039037	0.183737	0.094073	0.077363	0.223096	0.248228
14	0.111576	0.186395	0.145759	0.086457	0.074068	0.075251	0.092579	0.055153	0.064411	1.74861	1.58272	2.3174	2.55098	0.198305	0.165106	2.72997	1.77416	0.554551	0.564266	0.001389													0.000781	0.000284	0.008567	0.000496	0.00085	0.008315	0.022625	0.005255	0.018203	0.032889	0.013086
21	0.017727	0.008702	0.006083	0.018616	0.026942	0.013682	0.007116	0.009258	0.007529	0.005517	0.028738	0.007741	0.019513	0.001309	0.013215	0.04286	0.004934	0.009562	0.028872	0.0315	0.012318	0.005043	0.006317	0.006459	0.004037	0.020789	0.226578	0.046881	0.048951	0.00463	0.005949	0.00462	0.000477	0.000496	0.000279	0.000312	0.00013	9.69e-05	0.002099	0.000107	0.016837	0.02068	0.002831	0.023982	0.025726

## Sheet: Fig 1C
M38								M45								m139
dpi	neonates			adults				dpi	neonates			adults				dpi	neonates			adults
4	0	0	0	0.07	0	0		4	0	0	0	0.03	0.01	0.01		4	0	0	0	0.09	0.01	0.01
7	0	0	0	2.36	0.61	0.44		7	0	0.28	0	4	1.85	1.69		7	0	0.13	0	1.05	0.19	0.8
10	0.08	0	0.05	4.65	2.22	4.18		10	0.76	0.5	0.27	1.18	1.11	1.77		10	0.07	0		1.11	1
14	1.24	0.22	0.42	7.21	5.7	5.99		14	0.88	0.97	2.7	0.31	0.14	0.22		14	0.2	1.6	0.82	0.68	0.22	1.84
21	8.42	0.01	2.02	3.85	2.15	4.52		21	0.48	0.27	0.29	0.22	0.24	0.16		21	0.77	4.82	0.88	0.87	0.17	0.27
sum of tet+								control
dpi	neonates			adults				dpi	neonates			adults
4	0	0	0	0	0	0.01		4	0	0	0	0	0	0.01
7	0	0.44	0	0	0	0		7	0	0.44	0	0	0	0
10	0	0	0.27	0.01	0	0		10	0	0	0.27	0.01	0	0
14	0.02	0.05	0.07	0.01	0.04	0.03		14	0.02	0.05	0.07	0.01	0.04	0.03
21	0.02	0.01	0.06	0	0.04	0.01		21	0.02	0.01	0.06	0	0.04	0.01

## Sheet: Fig1F
left panel
PND	B220+						CD3+TCRb+CD4+						CD3+TCRb+CD8b+						CD3-NK1.1+						other
0	13.95	14.44	10.07				0	0	0				0	0	0				1.25	1.23	1.1				84.4	83.99	88.55
1	17.87	13.81	14.06	14.57	11.48		0.04	0.03	0.07	0.04	0.06		0.01	0.01	0.01	0.01	0		1.31	1.01	1.07	1.62	1.37		80.3	84.65	84.07	82.97	86.36
3	33.56	38.81	41.55	33.56	25.94	25.74	1.92	2.73	1.65	2.32	1.19	1.53	0.33	0.39	0.32	0.31	0.24	0.3	1.6	1.77	2.03	1.33	1.29	1.98	61.76	55.26	53.79	61.67	70.43	69.34
5	27.6		21.65	29.75			1.23		1.21	1.77			0.35		0.4	0.6			1.04		1.08	2.11			69.16		74.94	64.92
6	25.84	26.88	30.08	24.48	27.97	21.76	4.09	4.27	4.65	4.2	4.46	4.23	1.3	1.27	1.49	1.27	1.25	1.28	0.7	1.16	0.67	0.98	0.8	0.74	67.09	65.33	62.07	68.38	64.72	71.29
7	37.31	34.14	31.61	27.9	22.33	21.39	4.45	4.39	3.29	2.72	2.97	3.44	1.93	1.76	1.09	1.17	1.12	1.56	0.67	0.64	0.75	0.54	0.37	0.4	55.16	58.66	62.91	67.35	72.91	72.79
10	21.93	21	21.78		37.28	38.44	3.09	3.15	3.48		6.63	5.03	1.22	1.36	1.58		3.16	2.16	0.52	0.45	0.66		0.95	0.81	72.02	73.18	71.78		50.87	52.52
12	41.77	46.94	47.91	46.23	48.32	49.05	4.64	5.91	5.03	5.79	4.5	5.56	2	2.71	2.5	1.79	1.47	1.48	0.91	1.13	0.83	1.03	1.11	1.21	49.87	42.49	42.9	44.07	43.67	41.59
14	62.63	55.33	61.27	55.94	59.93	61.03	5.4	4.86	5.63	3.14	5.16	4.95	2.3	2.12	2.45	1.23	1.97	2.16	0.95	0.66	0.92	0.5	0.78	0.69	28.05	36.23	29.02	38.24	31.51	30.42
21	56.87	48.02	65.3	62.24			9	6.88	7.18	5.94			3.92	3.19	3.28	2.9			1.34	1	1.24	1.14			26.99	39.49	21.6	26.61
28	56.76	65.51	66.26	66.39			13.29	9.6	10.95	10.3			7.1	2.72	3.18	3.34			2.59	1.93	1.75	1.87			18.15	17.77	15.6	15.9
right panel
PND	B220+						CD3+TCRb+CD4+						CD3+TCRb+CD8b+						CD3-NK1.1+						other
0	112041	106107	95135.6				21.3839	0	12.3073				32.0759	20.8871	0				10029.1	9023.23	10375.1				677731	617037	836725
1			84117.2	52370.9	54449				399.531	136.075	273.766				527.381	222.256	346.77				6400.48	5837.63	6491.29				503113	298182	409474
3	205873	154259	240082	246516	124248	79451.3	11753.1	10865.4	9525.04	17051.4	5683.11	4708.37	2027.15	1534.19	1864.26	2279.6	1166.68	927.26	9836.69	7019.43	11725.5	9756.67	6184.14	6106.47	378901	219676	310771	452933	337408	214072
5	1054039	788717	623328				47146.1	44176.7	37063.2				13232.4	14725.6	12609.9				39785	39431.8	44307.2				2641669	2729954	1360260
6	1094258	643691	1763271	641612	665887	663402	173264	102253	272308	110164	106176	128851	55206.3	30468.8	87124.1	33316.8	29707.8	39109	29514.5	27658.6	39416.1	25696.9	19083.3	22503.6	2840946	1564313	3638662	1792297	1540947	2173500
7	1020634	1241324	807268	1081461	422920	402584	121740	159754	84074.7	105357	56199.5	64782.6	52798.2	64100.4	27774.1	45404.5	21186.7	29430.8	18459.5	23144.8	19122.1	20756.3	6953.77	7531.85	1509051	2133214	1606887	2610295	1381036	1370100
10	434320	386678	609575	6076791	1067245		61109.4	57944.7	97463.9	1081242	139538		24131.3	25008.2	44347.7	514439	60056.4		10286.2	8350.11	18357.3	154871	22619.3		1426220	1347657	2008892	8291957	1458214
12	1940641	2346909	2255678	1756475	2665084	1838286	215574	295366	236869	219970	248294	208406	93074.6	135403	117752	67974.7	81063.4	55501.5	42170.7	56438.4	39197.1	39092.8	61247.9	45463.3	2317109	2124408	2019693	1674497	2408784	1558835
14	4308889	3505951	3063668	3951929	3857142	3643561	371324	307644	281288	221856	331818	295529	158258	134620	122599	86565.9	126511	128887	65214.7	41797.3	45789	35424.3	50351.9	41335.1	1929823	2295729	1450917	2701680	2027956	1816356
21	3105885	3553013	6086058	4842053			491728	508938	669598	462119			214193	235917	305665	225579			73319.8	73931.7	115133	88320			1474360	2921825	2013148	2070232
28	3589308	4332295	6393149	4937446			840548	634676	1056524	766297			449146	180031	307062	248226			163982	127634	168788	139336			1147672	1175127	1505562	1182718

## Sheet: Fig2
Fig 2C				Fig 2E			Fig 2G			Fig 2I						Fig 2J
control	Tx T cells	PND 28		control	MCMV		PBS	MCMV-3DR		#Tx T cells	0	2x106	1x107	2x107		control	Tx
5930	62000	1360655		9.7	60.96		0	1.13			588032	473436	672738	1083961		4031745	154029
8640	102000	871761		7.35	76.22		0	0.08			456344	577406	364156	1611713		596436	1253215
4820	169000	1431893		11.78	58.1		0	0.18			1465179	706516	314878	3168656		1.9396e+06	483824
5130	838000	1069762		15.32	68.02		0.02	0.07			633332	182750	1456785	917676		174150	1315837
6750	161000			17.49	61.5		0.02	2.6			4371591	1594661	758452	1045981		684604	353252
10200											881977			299150		255917
											5016904			203966
											1935746
											230839
											1601686
											332650
											143945
											408261
Fig 2M						Fig 2O
OT-I			OT-II			MCMV-4DR					MCMV-2DR
MCMV-2DR	MCMV-4DR		MCMV-2DR	MCMV-4DR		adults control	neonates control	adults Tx	neonates Tx		adults control	neonates control	adults Tx	neonates Tx
47.7444	95.1177		8.73016	38.2477		466028	1243715	52752.5	2033819		9235486	1790335	1287601	1881211
33.9475	98.0362		5.99174	43.8596		1089372	1179669	79973.5	1765456		4665715	4205267	572560	15671180
22.5092	97.0955		6.40608	36.8767		411546	622782	40939	2548373		423652	4723287	1310456	7189881
9.35823	97.8809		11.5686	36.1055		1237732	1354120	100416	394155		638894	4066903	1433427	703678
8.51449	96.6104		11.6981	48.1057		785968	729929	15167.5	374150		75495	415411	150585	1800453
44.32	95.9364		29.6703	45.6501		492750	2107307	38112.5	68823		4626	908137	3190778	254030
16.8468	87.4499		13.0435	12.9156		53053.5	331690	1960	175662		1143127	482288	381806	7883013
30.3462	85.4467		6.84039	22.1328		33197.5	651768	2592	96187		386386	287744		361992
21.7391	92.6		8.31099	19.2259		94214.5	303555		88599		934276			357498
22.6173	96.7401		4.79369	30.5063			504440		264972					246998
11.0836	99.7129		2.09468	34.6444			401008
	99.1935			21.2768
	97.891			28.9457

## Sheet: Fig3
	Fig 3D						Fig 3H
		adult control	adult MCMV	neonate control	neonate MCMV		CD4	adult control	neonate control	adult MCMV	neonate MCMV
	clonal	2.78	30.11	4.85	32.02		naive	72.09	77.97	36.8	42.33
	non-clonal	97.22	69.89	95.15	67.98		cycling	0.66	1.51	6.13	4.7
							Treg	3.28	8.86	4.28	8.17
							Th1	20.85	7.99	41.64	37.87
	Fig 3K
	naive				Treg			Th1			cycling
		non-clonal	clonal		non-clonal	clonal		non-clonal	clonal		non-clonal	clonal
	adult control	99.07	0.93		100	0		93.39	6.61		100	0
	adult MCMV	89.8	10.2		91.3	8.7		66.21	33.79		69.7	30.3
	neonate control	97.73	2.27		97.56	2.44		77.14	22.86		71.43	28.57
	neonate MCMV	56.36	43.64		90.91	9.09		28	72		31.58	68.42
	Fig 3L
		naive	Th1	cycling	Treg
	adult MCMV	18.87	69.81	9.43	1.89
	neonate MCMV	36.73	55.1	6.63	1.53

## Sheet: Fig4
	Fig 4C						Fig 4H						Fig 4J
	CD8	adult control	neonate control	adult MCMV	neonate MCMV		Teff	adult control	neonate control	adult MCMV	neonate MCMV			adult control	adult MCMV	neonate control	neonate MCMV
	naive	71.01	62.76	33.61	23.26		Teff1	8.22	16.26	9.93	19.19		clonal	3.28	34.7	5.27	19.42
	cyling	0.82	2.65	12.92	22.09		Teff2	7.28	5.29	16.27	16.57		non-clonal	96.72	65.3	94.73	80.58
	effector	26.53	31.38	51.2	48.98		Teff3	5.99	8.13	16.51	11.63
							Teff4	5.05	1.7	8.49	1.6
	Fig 4K										Fig 4L
		naive			cycling			effector				naive	cycling	effector
		non-clonal	clonal		non-clonal	clonal		non-clonal	clonal		adult MCMV	16.24	16.61	67.15
	adult control	98.48	1.52		57.14	42.86		93.27	6.73		neonate MCMV	19.01	52.07	28.92
	adult MCMV	82.75	17.25		56.73	43.27		56.87	43.13
	neonate control	98.11	1.89		35.71	64.29		93.17	6.83
	neonate MCMV	84.87	15.13		56.85	43.15		89.23	10.77

## Sheet: Fig5
	Fig 5A																Fig 5B
		TGFb	IL2	IL7	IL15	IL27	IL10	IL1b	IL18	IL33	IFNa	IFNb	IFNg	IL6	IL12p70		adult control	adult MCMV	neonate control	neonate MCMV
	adult control	0	0.42	0.34	0.43	0.35	0.62	0.06	0	0.6	0.54	0	0.24	0.65	0		4.47761	6.50406	2.23881	1.36054
	adult MCMV	0	0.84	0.92	0.82	0.43	0.24	0.26	0	0.65	0.54	0	0	0.06	0		4.32432	7.47664	2.77778	1.03627
	neonate control	0	0.07	0.06	0.06	0	0	0	0	0.2	0.03	0	0	0	0		3.7037	6.42857	1.875	1.08108
	neonate MCMV	0	0.01	0.14	0.15	0.01	0.17	0.1	0	0.16	0.11	0.36	0.72	0.47	0		3.0303	6.38298	1.00503	1.0101
																	1.95122	4.25532	1.03627	1.18343
																			1.0101
	Fig 5C					Fig 5D					Fig 5E
	adult control	adult MCMV	neonate control	neonate MCMV		adult control	adult MCMV	neonate control	neonate MCMV		adult control	adult MCMV	neonate control	neonate MCMV
	6.46766	8.94309	5.22388	3.40136		4.97512	5.69106	4.47761	1.36054		76.6169	77.2358	n.d.	52.5252
	5.40541	12.1495	n.d.	3.10881		3.78378	8.41122	0.925926	2.07254		69.1892	110.28	n.d.	53.2544
	5.76132	10	2.5	3.78378		4.11523	6.42857	1.25	2.7027		68.3128	65.7143	n.d.	n.d.
	7.27273	12.0567	3.01507	4.0404		5.45455	7.80142	1.50754	2.0202		80.6061	85.1064	n.d.	n.d.
	2.43902	11.3475	3.62694	4.73373		1.46341	7.0922	1.5544	2.95858		n.d.	76.5957	n.d.	n.d.
			3.0303					1.0101					n.d.
	Fig 5F					Fig 5G					Fig 5H
	adult control	adult MCMV	neonate control	neonate MCMV		adult control	adult MCMV	neonate control	neonate MCMV		adult control	adult MCMV	neonate control	neonate MCMV
	408.955	471.545	462.687	265.986		7.9602	6.50406	2.98507	1.36054		6.96517	4.87805	5.22388	3.62694
	558.919	595.327	370.37	262.694		6.48649	11.2149	n.d.	2.07254		12.4324	8.41122	n.d.	4.86486
	374.074	431.429	283.75	177.297		6.58436	6.42857	1.25	2.16216		9.0535	5.71429	n.d.	11.6162
	437.576	417.731	126.633	166.162		6.06061	8.51064	1.50754	2.52525		9.09091	7.0922	n.d.	5.32544
	299.512	388.652	153.368	202.367		3.90244	5.67376	1.03627	3.5503		8.78049	4.25532	n.d.	n.d.
			128.788					n.d.					n.d.
	Fig 5I					Fig 5J					Fig 5K
	adult control	adult MCMV	neonate control	neonate MCMV		adult control	adult MCMV	neonate control	neonate MCMV		adult control	adult MCMV	neonate control	neonate MCMV
	5.47264	6.50406	5.22388	5.69948		5.34979	n.d.		9.84456		20.398	0.813008	0.746269	99.3197
	6.48649	11.2149	n.d.	4.86486		n.d.	n.d.		11.8919		34.054	0.934579	n.d.	119.689
	4.93827	6.42857	n.d.	7.07071		n.d.	n.d.		44.4444		29.2181	0.714286	n.d.	42.1622
	4.84849	9.92908	n.d.	5.32544		n.d.	n.d.		27.2189		34.5455	0.70922	n.d.	137.879
	n.d.	5.67376	n.d.	n.d.		n.d.	n.d.		n.d.		41.9512	0.70922	n.d.	88.7574
			n.d.										n.d.
	Fig 5L					Fig 5N
	adult control	adult MCMV	neonate control	neonate MCMV		Tx + control	Tx + cytokines	PBS + cytokines
	4.97512	0.813008	0	4.08163		1.54425e+06	125704	1899471
	10.8108	0.934579	0	5.69948		4145174	647916	12180219
	6.17284	0.714286	n.d.	3.78378		3641042	327490	1.04425e+07
	7.87879	0.70922	0	12.1212		4.92153e+06	1.5453e+06	6249328
	8.29268	0	0	7.10059		3.91292e+06	2.08772e+06
			n.d.			7324231	570706
						9605511	827478
						7.77475e+06	2339855
						4.32896e+06	14027330
						1.52348e+06	3.84177e+06
						1.32521e+06	698447
						29879978	2218134
						1.57032e+07	672123
							1377738
							8454660
							1.74083e+06

## Sheet: Fig6
	Fig6C			Fig6E			Fig6G			Fig6H			Fig6I			Fig6J
	control	Tx Teff		control	Tx Teff		control	Tx Teff		control	Tx Teff		control	Tx Teff		control	Teff
	29.6	34.1		82.2	83		18	5		16263	8773		11	0		311146	136996
	27	32.7		82.4	80.5		26	9		25619	14996		7	0		1049959	184808
	16.4	30.1		66.1	78.6		8	0		28048	23058		7	0		1172874	763631
	17	22.8		64.7	84		36	0		6667	8215		0	0		784876	1851909
	14.2	23.4		72.4	66.6		19	0		10136	5023		1	0		1231346	15356847
	16.6	25.9		78	82.2		5	6		49748	12760		13	0		2962255	210745
	16.5	38		56.2	79		5	21		7972	5757		2	0		5851558	73667.5
	17.2	38.2		62.5	85.6		15			20026	7536		11	0		1335515	240148
	17.5	37.7		56	85.7		22			6328	9508		1	0		206522	46899
	20.9			51.5			20			17343	5650		11	0		2149790	20400.5
	15.7			63.4			19			20014	11266		4	0		1122729	60004.5
							27			42414	8217		14	0		181576	19813.5
										150476	20910		25	0		209382	22829
										25416	12960		1	0		600386	50183.5
										16243	6466		8	0		920286
										70681	32336		12	0		735099
										40221	18194		18	11		2053325
										25881	33830		5	5
										112362	8133		13	0
										46743	9270		7	0
										19488	14478		0	0
										44859	23984		15	0
										19050	31116		5	0
										38702	22820		6	9
										20953	10252		8	1
										8021	13182		2	1
										16406	27057		10	0
										20600	39263		0	1
										8153	32662		0	2
										20416	30285		5	4
										16581	40278		0	7
										16410	32189		5	0
										3907	12762		4	4
										21768	37922		11	0
										48843	17872		7	0
										37393	12171		1	0
										12480	98187		3	0
										24517	104050		6	0
										23229	41629		14	0
										91243	48558		13	0
										2568	9503		3	1
										19325	12752		5	4
										13641			1
										18905			4
										10105			5
										8104			8
										11979			8
										30536			17
										38600			9
										14856			17
										37715			39
										12666			6
										15555			5
										7799			4
										10464			6
										17114			9
										20396			5
										26277			7
										12774			8
										17086			7
										53545			23
										14144			13
										59586			32
										16384			16
										9133			8
										47700			24
										155047			57
										41677			11
										33767			33
										19564			14
										13722			17
										16352			6
										22211			7
										20295			8
										27628			15
										26857			5
										20606			8
										18677			23
										80265			6
										11300			3
										15984			9
										103121			14
										11348			7
										625106			44
										19095			17
										41547			25
										87386			9
										44857			48
										18966			8
										52502			15
										13627			7
										38994			3
										47004			29
										18858			2
										17465			5
										14676			9
										75982			18
										8512			7
										16588			0
										109003			46
										65722			12
										15757			8
										126654			13
										26213			7
										46721			23
										109273			36
										28995			11
										68520			26
										51310			4
										24003			5
										90357			35
										40759			14
										39128			3
										18003			6
										48071			8
										42958			9
										24910			21
										29855			3
										33809			4
										6285			3
										40518			9
										34678			12
										29667			20
										57263			14
										87210			6
										64293			12
										80790			8
										49199			24
										28733			6
										27404			15
										21984			6
										49355			8
										34625			16
										13969			5
										21116			6
										39317			9
										25620			5
										21915			7
										27910			30
										41424			11
										45816			23
										44397			17
										18294			4
										47167			1
										85539			19
										22290			11
										110873			26
										12101			4
										15237			4
										16637			3
										22027			4
										20396			11
										45330			5
										30045			5
										41635			0
										53331			3
										34913			1
										94882			0
										187016			31
										16626			3
										14400			7
										38937			7
										43579			3
										128433			32
										75452			5
										34609			10
										68627			7
										235722			27
										111774			15
										44586			4
										29356			0
										40012			0
										126097			7
										26117			1
										25648			1
										111716			21
										80308			11
										39087			5
										32256			6
										23441			4
										34002			6
										47592			6
										67039			12
										24989			7
										105319			11
										34423			0
										16657			1
										63690			0
										47085			7
										54983			2
										41266			9
										18926			0
										94305			16
										13669			0
										13587			6
										29239			4
										24491			14
										15035			13
										16184			6
										9169			0
										26496			2
										7153			0
										10841			4
										42378			19
										11758			9
										27070			6
										104240			27
										53504			10
										31404			6
										22503			7
										54960			1
										6636			2
										15818			0
										28830			5
										21526			10
										109383			25
										68466			0
										21440			5
										26246			19
										20421			14

## Sheet: FigS1
M25
dpi	neonates														adults
4	0	0	0	0	0	0	0	0	0	0	0	0	0	0	0	0	0	0
7	0	0	0	0	0	0	0	0	0	0					0.11	0.04	0.03
10	0	0.13	0	0.2	0	0	0								0.16	0.06	0.08	0.04
14	0.26	0.25	0.02	0.02	0	0.01	0.01								0.05	0.3	0.02	0.01
21	0.14	0.6	0.28	0	0.09	0									0.13	0.01	0	0.03	0.01	0.01
M25 control
dpi	neonates				adults
4	0	0	0		0	0.02
7	0	0			0	0
10	0	0	0.09		0	0
14	0	0	0.02		0	0
21	0.01	0	0	0.03	0.04	0	0.04
Fig 1SC
PND	CD3+TCRb+CD4+						CD3+TCRb+CD8b+						CD3-NK1.1+
0	0	0	0				0	0	0				1.25	1.23	1.1
1	0.04	0.03	0.07	0.04	0.06		0.01	0.01	0.01	0.01	0		1.31	1.01	1.07	1.62	1.37
3	1.92	2.73	1.65	2.32	1.19	1.53	0.33	0.39	0.32	0.31	0.24	0.3	1.6	1.77	2.03	1.33	1.29	1.98
5	1.23		1.21	1.77			0.35		0.4	0.6			1.04		1.08	2.11
6	4.09	4.27	4.65	4.2	4.46	4.23	1.3	1.27	1.49	1.27	1.25	1.28	0.7	1.16	0.67	0.98	0.8	0.74
7	4.45	4.39	3.29	2.72	2.97	3.44	1.93	1.76	1.09	1.17	1.12	1.56	0.67	0.64	0.75	0.54	0.37	0.4
10	3.09	3.15	3.48		6.63	5.03	1.22	1.36	1.58		3.16	2.16	0.52	0.45	0.66		0.95	0.81
12	4.64	5.91	5.03	5.79	4.5	5.56	2	2.71	2.5	1.79	1.47	1.48	0.91	1.13	0.83	1.03	1.11	1.21
14	5.4	4.86	5.63	3.14	5.16	4.95	2.3	2.12	2.45	1.23	1.97	2.16	0.95	0.66	0.92	0.5	0.78	0.69
21	9	6.88	7.18	5.94			3.92	3.19	3.28	2.9			1.34	1	1.24	1.14
28	13.29	9.6	10.95	10.3			7.1	2.72	3.18	3.34			2.59	1.93	1.75	1.87

## Sheet: FigS2
	Fig S2A			Fig S2B			Fig S2D						Fig S2E			Fig S2F
	control	MCMV		control	2x107 T cells		OT-I/NIF			OT-II/NIF			OT-I/NIF	MCMV/NIF		MCMV/NIF			NIF area
	62.8	85.8		0	7		MCMV-2DR	MCMV-4DR		MCMV-2DR	MCMV-4DR		87	4		control	OT-I + OT-II		control	OT-I + OT-II
	68.5	88.9		0	10		21	87		21	1		49	1		11	4		21925	14923
	71.5	79.9		7	7		2	49		3	1		83	0		17	1		28188	23418
	66.6	88.3		4	2		0	83		11	2		115	11		7	0		3844	28275
	67.7	82.2		1	7		8	115		8	0		132	16		27	11		27466	26351
				10	5		4	198		12	8		187	0		18	37		66857	121611
				1	5		2	154		7	6		147	4		61	37		96256	52541
				3	3		49	91		5	3		98	26		57	14		45814	24873
				3	10		0	119		40	7		198	37		56	2		60247	49944
				25	3		1	132		1	1		154	37		14	16		30703	29943
				18	2		12	187		1	6		91	14		22	0		84796	149913
				4	0		10	147		5	9		119	2		26	4		52493	28855
				15	5			115			1		115	30		19	30		10399	45162
				22	3			218			7		218	26		30	26		21687	135500
				6	14			59			12		59	8		24	8		22497	17133
				4	0			114			2		114	16		43	16		16420	54198
				2	8			98			5		78	23		32	26		25144	46132
				7	5			78			5		148	14		20	23		86084	46197
				10	1			148			10		130	0		2	14		93603	89509
				7	13			10			0					13			22154
				6	0			130			6					17			35230
				7	4											19			66756
				3	3											1			10066
				3	6
				3	5
				1	9
				0	8
				5	1
				2	5
				7	0
				2	6
				0	5
				0	0
				0	2
				17	3
				12
				2
				25
				3
				11

[truncated: 2 more sheets: FigS3, FigS4]
