# Supplementary material for: Limited protection against early-life lung murine cytomegalovirus infection results from deficiency of cytotoxic CD8 T cells
Source: PLoS Pathog. 2026 Apr 20;22(4):e1014150. doi: 10.1371/journal.ppat.1014150 (PMC13128127; doi:10.1371/journal.ppat.1014150)
Supplement: S1 Table — Related to Fig 3. (XLSX) [file ppat.1014150.s006.xlsx]

## Sheet: S1 Table
S1 Table. Differentially expressed genes of Th1 CD4 cells isolated from MCMV-infected adult and neonatal mice
rowname	p_val	avg_log2FC	pct.1 (adult MCMV)	pct.2 (neonate MCMV)	p_val_adj
Hist1h2ae	1.20668e-13	-1.94771	0.201	0.582	1.45996e-09
Pclaf	2.18272e-30	-1.83597	0.201	0.745	2.64087e-26
Ifng	3.53241e-06	-1.77724	0.388	0.686	0.0427386
Hist1h2ap	7.10208e-13	-1.76153	0.143	0.484	8.59281e-09
Hist1h1b	4.4245e-18	-1.71238	0.125	0.542	5.3532e-14
Rrm2	2.14606e-27	-1.71022	0.161	0.686	2.59652e-23
Trav21-dv12	4.60811e-19	-1.69668	0.022	0.373	5.57535e-15
Tubb4b	4.86677e-29	-1.67777	0.554	0.928	5.88831e-25
Tpi1	2.02802e-35	-1.64187	0.388	0.908	2.4537e-31
Tuba1b	9.3883e-26	-1.62068	0.478	0.889	1.13589e-21
Trbv15	3.13176e-07	-1.58463	0.08	0.275	0.00378911
H2afz	1.07133e-24	-1.52624	0.83	0.961	1.2962e-20
Birc5	1.64551e-29	-1.46696	0.116	0.712	1.99091e-25
Trav14-3	1.06444e-17	-1.45872	0.018	0.34	1.28786e-13
Mif	3.61072e-35	-1.43668	0.754	0.967	4.36861e-31
Ptma	1.24761e-26	-1.41362	0.938	0.987	1.50948e-22
Hmgn2	2.35695e-28	-1.3853	0.647	0.961	2.85167e-24
Hmgb2	2.28649e-16	-1.26601	0.929	0.967	2.76643e-12
Stmn1	1.22115e-24	-1.22687	0.304	0.824	1.47747e-20
Ube2s	3.37233e-17	-1.20573	0.763	0.935	4.08018e-13
Tuba1c	3.31163e-19	-1.0875	0.438	0.843	4.00674e-15
Tubb5	1.33212e-17	-1.08027	0.808	0.967	1.61173e-13
Anxa2	9.69774e-21	-1.05784	0.835	0.974	1.17333e-16
Pkm	2.00718e-35	-1.04779	0.942	0.993	2.42849e-31
Trav19	1.68457e-11	-1.04395	0.004	0.203	2.03816e-07
Ran	2.07616e-21	-1.0349	0.835	0.948	2.51194e-17
Ccnb2	1.09464e-25	-1.02592	0.129	0.686	1.32441e-21
Ccna2	3.70814e-22	-1.02071	0.094	0.562	4.48648e-18
Ranbp1	4.10482e-21	-1.01344	0.554	0.882	4.96642e-17
Ube2c	4.88108e-16	-1.01234	0.165	0.582	5.90562e-12
Tyms	2.26729e-22	-1.00417	0.228	0.706	2.74319e-18
Cks1b	1.1159e-25	-0.990467	0.174	0.725	1.35012e-21
Hnrnpab	7.23162e-20	-0.987929	0.808	0.935	8.74953e-16
Pgk1	5.96204e-25	-0.987803	0.723	0.967	7.21347e-21
Alyref	4.27759e-21	-0.983013	0.629	0.902	5.17545e-17
Dut	8.29219e-17	-0.973248	0.522	0.843	1.00327e-12
Aldoa	4.11706e-24	-0.97273	0.924	0.967	4.98123e-20
Cdca3	2.24613e-25	-0.962946	0.125	0.641	2.7176e-21
Mt1	5.15057e-28	-0.946482	0.045	0.549	6.23168e-24
Mki67	1.5549e-18	-0.946033	0.277	0.752	1.88127e-14
Rasgrp2	4.77006e-13	-0.940331	0.455	0.804	5.7713e-09
Rbm3	4.49422e-35	-0.93546	0.969	0.974	5.43756e-31
Hist1h1e	1.5882e-05	-0.922316	0.455	0.699	0.192156
Cenpa	4.72765e-17	-0.915986	0.286	0.739	5.71998e-13
Smc2	1.33904e-19	-0.902655	0.223	0.693	1.6201e-15
Eno1	4.60908e-25	-0.893141	0.951	0.98	5.57652e-21
Nme2	1.62276e-25	-0.885414	0.862	0.967	1.96337e-21
Hsp90aa1	1.23926e-19	-0.880973	0.723	0.935	1.49938e-15
Top2a	1.25621e-14	-0.874248	0.259	0.686	1.51989e-10
Nme1	4.93727e-22	-0.867451	0.67	0.935	5.9736e-18
Ifitm2	9.52479e-10	-0.863589	0.179	0.484	1.1524e-05
Eif5a	9.82566e-22	-0.863459	0.897	0.954	1.18881e-17
H2afx	1.72271e-16	-0.861197	0.308	0.752	2.08431e-12
Banf1	5.84689e-21	-0.859353	0.647	0.941	7.07415e-17
Gm26917	0.0186985	-0.857871	0.589	0.83	1
Rrm1	1.30427e-21	-0.855554	0.259	0.745	1.57803e-17
Fus	1.51449e-20	-0.851352	0.571	0.961	1.83238e-16
Rps17	2.33656e-23	-0.835843	0.879	0.967	2.827e-19
Asf1b	6.26077e-23	-0.833987	0.138	0.641	7.57491e-19
Nasp	4.10897e-23	-0.829751	0.272	0.817	4.97144e-19
Hist1h1d	2.60256e-07	-0.82782	0.179	0.431	0.00314884
Txn1	1.72172e-27	-0.826554	0.893	0.961	2.08311e-23
Spc24	9.22534e-32	-0.82144	0.098	0.706	1.11617e-27
Tk1	4.86681e-25	-0.819859	0.125	0.647	5.88836e-21
Tnfrsf9	8.51524e-20	-0.818667	0.08	0.51	1.03026e-15
Ifitm1	1.19365e-13	-0.809545	0.054	0.359	1.44419e-09
Cdkn1a	1.33691e-18	-0.809448	0.188	0.647	1.61752e-14
Pa2g4	4.33565e-18	-0.795838	0.527	0.908	5.24571e-14
Tuba4a	4.6596e-23	-0.791231	0.357	0.863	5.63766e-19
Ssrp1	1.45098e-18	-0.788291	0.509	0.915	1.75554e-14
Rps2	1.10375e-22	-0.783904	1	0.987	1.33543e-18
Cdca8	1.28088e-17	-0.776076	0.134	0.556	1.54973e-13
Manf	5.09069e-15	-0.773661	0.701	0.895	6.15923e-11
Mcm3	1.80474e-17	-0.773509	0.223	0.693	2.18356e-13
Mcm5	6.62102e-18	-0.770735	0.272	0.745	8.01078e-14
Srsf2	1.48729e-16	-0.767628	0.679	0.935	1.79947e-12
Atp5g3	2.05565e-27	-0.766156	0.942	0.974	2.48713e-23
Pcna	2.75407e-15	-0.765878	0.438	0.81	3.33215e-11
Trav16	1.94311e-10	-0.762401	0.022	0.229	2.35097e-06
Pycard	7.38691e-16	-0.759876	0.821	0.967	8.93742e-12
Ppia	6.31407e-24	-0.753396	0.991	0.993	7.63939e-20
Pgam1	3.11997e-13	-0.752196	0.652	0.902	3.77485e-09
Hnrnpd	6.02173e-16	-0.750567	0.665	0.928	7.28569e-12
Cks2	9.67309e-15	-0.747787	0.312	0.745	1.17035e-10
Cenpw	2.41138e-22	-0.739268	0.254	0.752	2.91753e-18
Mcm7	8.63907e-17	-0.738179	0.259	0.699	1.04524e-12
Prdx1	3.08517e-19	-0.738044	0.844	0.961	3.73275e-15
1500009L16Rik	6.42016e-15	-0.726724	0.254	0.66	7.76775e-11
Cdkn3	2.44502e-30	-0.723461	0.103	0.706	2.95823e-26
Fkbp2	5.01371e-21	-0.722215	0.357	0.843	6.06609e-17
Calr	3.74791e-15	-0.714717	0.607	0.915	4.53459e-11
Dbi	1.74007e-16	-0.712694	0.661	0.928	2.10531e-12
Ddx39	2.19169e-16	-0.710123	0.585	0.928	2.65173e-12
Cdk1	4.12831e-16	-0.705674	0.112	0.503	4.99484e-12
Dek	3.56222e-12	-0.702487	0.656	0.876	4.30993e-08
Selenoh	2.71312e-17	-0.699536	0.518	0.922	3.2826e-13
Klf2	4.5775e-09	-0.698653	0.308	0.634	5.53832e-05
Snrpd1	2.20262e-15	-0.697809	0.643	0.895	2.66495e-11
Hmgb1	2.69597e-13	-0.691942	0.911	0.974	3.26185e-09
Tpx2	8.44967e-18	-0.689768	0.121	0.542	1.02233e-13
Nucks1	2.7534e-13	-0.688921	0.482	0.817	3.33134e-09
Ldha	3.81529e-22	-0.68636	0.982	0.98	4.61612e-18
Sdf2l1	3.46018e-15	-0.679548	0.415	0.817	4.18647e-11
Phgdh	3.44628e-16	-0.678222	0.424	0.81	4.16966e-12
Ccnb1	6.30117e-17	-0.672792	0.107	0.503	7.62378e-13
Eif4a1	2.82807e-15	-0.672448	0.83	0.954	3.42168e-11
Lig1	1.37904e-14	-0.670356	0.25	0.647	1.6685e-10
Anp32b	1.50425e-12	-0.665677	0.804	0.948	1.81999e-08
Hspa5	3.45739e-11	-0.665282	0.812	0.915	4.18309e-07
Gmnn	6.11159e-15	-0.661593	0.304	0.712	7.39441e-11
Tipin	2.31365e-15	-0.659532	0.254	0.68	2.79928e-11
Anxa1	3.97221e-09	-0.659339	0.317	0.654	4.80598e-05
Ncl	1.19813e-14	-0.658016	0.759	0.948	1.44962e-10
Park7	2.02451e-16	-0.656629	0.746	0.948	2.44946e-12
Nap1l1	6.02e-13	-0.654537	0.701	0.922	7.2836e-09
Tacc3	5.73415e-18	-0.651803	0.156	0.595	6.93774e-14
Cycs	1.13078e-17	-0.64519	0.848	0.961	1.36813e-13
Slbp	1.51057e-10	-0.63875	0.562	0.843	1.82764e-06
Tmpo	5.48577e-12	-0.638251	0.379	0.725	6.63723e-08
Gapdh	1.21509e-23	-0.634245	0.982	1	1.47014e-19
Gadd45g	2.56169e-15	-0.631879	0.121	0.51	3.09939e-11
Pdia6	2.76364e-13	-0.630323	0.527	0.856	3.34373e-09
Nans	3.27587e-17	-0.627363	0.531	0.902	3.96348e-13
Tomm6	5.35013e-17	-0.625841	0.884	0.974	6.47312e-13
Plk1	2.53902e-18	-0.616055	0.067	0.464	3.07196e-14
Rfc4	2.08636e-22	-0.614758	0.129	0.627	2.52429e-18
Cdc20	2.88942e-18	-0.612578	0.071	0.477	3.49591e-14
Mcm2	1.88508e-14	-0.608862	0.214	0.634	2.28075e-10
Lsm2	1.15984e-17	-0.608523	0.317	0.797	1.40329e-13
Lsm5	6.79635e-15	-0.606347	0.58	0.895	8.2229e-11
Creld2	1.23818e-20	-0.605956	0.25	0.778	1.49808e-16
Hsp90b1	1.27698e-11	-0.604483	0.902	0.941	1.54502e-07
Etfb	8.82126e-15	-0.602812	0.522	0.908	1.06728e-10
Fbxo5	2.86775e-16	-0.602044	0.062	0.412	3.46969e-12
Lgals1	3.86547e-13	-0.600231	0.996	0.987	4.67683e-09
Atp5g1	2.92394e-16	-0.599277	0.795	0.948	3.53768e-12
Rras2	8.36764e-26	-0.598225	0.107	0.641	1.0124e-21
Rnaseh2b	3.76861e-18	-0.591096	0.277	0.758	4.55964e-14
Ccdc34	5.8387e-21	-0.591096	0.125	0.608	7.06424e-17
Anp32e	1.72449e-11	-0.588184	0.536	0.817	2.08646e-07
Rpl22l1	2.17032e-15	-0.586789	0.906	0.974	2.62588e-11
Rbbp7	2.87847e-14	-0.584192	0.469	0.882	3.48266e-10
Psmb6	6.1523e-16	-0.581747	0.759	0.954	7.44367e-12
Ifitm3	0.00211766	-0.58055	0.625	0.797	1
Cox5a	2.82943e-22	-0.577758	0.929	0.974	3.42333e-18
Fen1	2.02922e-19	-0.575967	0.196	0.693	2.45515e-15
Srsf7	1.45369e-11	-0.575059	0.701	0.935	1.75882e-07
Arsb	2.10485e-15	-0.571434	0.379	0.83	2.54666e-11
Rps25	1.66266e-17	-0.566362	0.888	0.974	2.01165e-13
P4hb	4.28141e-13	-0.564421	0.634	0.941	5.18007e-09
Selenos	6.51143e-11	-0.560399	0.522	0.895	7.87818e-07
Hist1h2bj	4.26724e-17	-0.559853	0.085	0.464	5.16294e-13
Slamf7	3.86092e-15	-0.557188	0.348	0.824	4.67133e-11
C1qbp	3.33118e-14	-0.55711	0.317	0.752	4.0304e-10
Hist1h1a	5.96338e-12	-0.555332	0.036	0.288	7.21509e-08
Lmnb1	2.50421e-09	-0.553842	0.545	0.817	3.02985e-05
Uhrf1	2.67897e-15	-0.553258	0.201	0.621	3.24129e-11
Chchd10	1.48605e-15	-0.550943	0.277	0.745	1.79797e-11
Snu13	1.82902e-13	-0.549215	0.701	0.954	2.21293e-09
Rpl14	3.86915e-19	-0.547576	0.982	0.98	4.68128e-15
Hprt	7.49533e-15	-0.546255	0.612	0.928	9.0686e-11
Hnrnpa1	2.48068e-11	-0.545672	0.714	0.922	3.00138e-07
Cenpe	8.28157e-16	-0.545016	0.089	0.458	1.00199e-11
Nop58	3.51528e-15	-0.542173	0.281	0.732	4.25314e-11
Prdx4	5.46899e-20	-0.541569	0.174	0.667	6.61693e-16
Sptbn1	5.72025e-13	-0.539488	0.366	0.824	6.92093e-09
Rps6	9.19965e-20	-0.538085	0.969	0.993	1.11307e-15
Rfc5	1.13671e-20	-0.530706	0.161	0.654	1.37531e-16
Tcp1	1.95606e-11	-0.529185	0.656	0.915	2.36664e-07
Atp5b	1.0624e-17	-0.529053	0.942	0.987	1.2854e-13
Cox5b	3.2931e-22	-0.528106	0.96	0.98	3.98432e-18
Rps27l	1.39412e-12	-0.52744	0.728	0.948	1.68675e-08
Ybx1	1.20303e-14	-0.527034	0.955	0.961	1.45555e-10
Gm4316	1.27305e-19	-0.524603	0.179	0.699	1.54026e-15
Racgap1	8.86841e-13	-0.524143	0.223	0.608	1.07299e-08
Mrps28	1.76903e-21	-0.523771	0.179	0.693	2.14035e-17
Ncapd2	4.16083e-19	-0.523368	0.134	0.588	5.03419e-15
Siva1	2.66894e-15	-0.522707	0.25	0.706	3.22915e-11
Hells	9.59333e-13	-0.522662	0.223	0.621	1.1607e-08
Irf8	1.05848e-10	-0.522349	0.272	0.693	1.28066e-06
Ddost	2.20053e-13	-0.520433	0.71	0.928	2.66242e-09
Uck2	4.60083e-17	-0.519992	0.192	0.647	5.56655e-13
Mtch1	2.20325e-11	-0.519124	0.589	0.915	2.66571e-07
Snrpf	1.73164e-11	-0.515422	0.737	0.941	2.09511e-07
Dctpp1	6.39603e-12	-0.514263	0.554	0.876	7.73856e-08
Pbdc1	4.19297e-15	-0.513966	0.321	0.771	5.07307e-11
Cenpf	2.70695e-14	-0.512824	0.076	0.418	3.27514e-10
Erh	2.27069e-11	-0.512559	0.518	0.882	2.7473e-07
Rpl10	1.51562e-19	-0.512326	0.982	0.98	1.83375e-15
Hnrnpa3	5.56567e-12	-0.509517	0.946	0.98	6.73391e-08
Mrto4	3.24648e-20	-0.508427	0.156	0.66	3.92791e-16
Hint1	1.79067e-14	-0.506996	0.938	0.974	2.16653e-10
Rps18	2.39426e-17	-0.506817	1	0.987	2.89681e-13
Nhp2	5.92666e-13	-0.50304	0.406	0.856	7.17066e-09
Mcm4	1.58465e-10	-0.502978	0.375	0.739	1.91727e-06
Syncrip	4.43256e-13	-0.502561	0.442	0.83	5.36296e-09
Hist1h2ab	7.15989e-09	-0.501401	0.076	0.307	8.66275e-05
Prmt1	6.79821e-16	-0.499022	0.375	0.882	8.22515e-12
Hat1	2.09373e-15	-0.498224	0.246	0.699	2.53321e-11
Gzmb	0.000207191	-0.498081	0.634	0.869	1
Serpinb9	1.41486e-11	-0.496989	0.241	0.647	1.71184e-07
Anapc5	3.01739e-11	-0.49602	0.46	0.856	3.65074e-07
Sfxn1	2.93066e-15	-0.492827	0.326	0.817	3.54581e-11
Pfkp	2.1096e-11	-0.48697	0.549	0.902	2.55241e-07
Set	1.47243e-07	-0.486133	0.781	0.922	0.00178149
Npm1	9.44239e-07	-0.485583	0.911	0.967	0.0114243
Hmmr	5.38051e-17	-0.483494	0.071	0.458	6.50988e-13
Ndufb6	9.59027e-12	-0.483401	0.679	0.928	1.16033e-07
Gins2	8.41703e-20	-0.480149	0.089	0.529	1.01838e-15
Clspn	1.4375e-18	-0.479667	0.076	0.49	1.73923e-14
Vars	2.46888e-14	-0.477882	0.304	0.758	2.9871e-10
Snrpd2	6.55226e-12	-0.477646	0.67	0.935	7.92758e-08
Hmgn1	1.22372e-15	-0.476905	0.174	0.621	1.48058e-11
Il2ra	5.79879e-08	-0.47556	0.192	0.477	0.000701595
Ezh2	1.17984e-11	-0.474171	0.308	0.706	1.42749e-07
Ipo5	8.468e-14	-0.471616	0.201	0.588	1.02454e-09
Psmd13	5.58823e-11	-0.469728	0.665	0.954	6.7612e-07
Sf3b5	3.10603e-11	-0.465629	0.714	0.908	3.75798e-07
Chaf1b	2.78621e-16	-0.465577	0.201	0.673	3.37103e-12
Srm	7.85643e-17	-0.465328	0.098	0.503	9.50549e-13
Romo1	6.38763e-12	-0.464639	0.621	0.935	7.72839e-08
Sec61b	7.06187e-13	-0.4631	0.92	0.967	8.54416e-09
Atpif1	1.08217e-09	-0.456833	0.665	0.928	1.30932e-05
Psmb4	1.645e-11	-0.455438	0.732	0.961	1.99028e-07
Slc16a3	2.06605e-14	-0.455315	0.076	0.418	2.49971e-10
Psma4	7.30209e-13	-0.454929	0.746	0.967	8.8348e-09
Ncaph2	3.31006e-13	-0.454393	0.321	0.752	4.00485e-09
Psma7	3.96041e-12	-0.45408	0.835	0.961	4.79169e-08
Orc6	1.0994e-16	-0.453887	0.183	0.654	1.33016e-12
Ybx3	8.53948e-09	-0.453681	0.585	0.928	0.000103319
Rpa2	2.16431e-11	-0.453414	0.357	0.778	2.6186e-07
Nutf2	2.70677e-11	-0.453085	0.424	0.85	3.27492e-07
Galk1	6.08386e-22	-0.45248	0.076	0.542	7.36086e-18
Rps19	1.10079e-16	-0.4494	0.987	0.993	1.33185e-12
Psat1	1.89863e-16	-0.44917	0.272	0.784	2.29715e-12
Smc1a	8.96738e-10	-0.448489	0.522	0.85	1.08496e-05
Kpna2	4.37223e-05	-0.447869	0.308	0.556	0.528996
Impdh2	1.28932e-11	-0.447562	0.33	0.725	1.55994e-07
Lsm3	1.91246e-11	-0.446693	0.393	0.797	2.31389e-07
Nusap1	1.11714e-09	-0.446271	0.062	0.301	1.35162e-05
Dtymk	9.8871e-16	-0.445582	0.268	0.758	1.19624e-11
Npm3	1.99002e-09	-0.444756	0.469	0.824	2.40773e-05
Cmtm7	3.07307e-06	-0.443889	0.808	0.915	0.0371811
Psmc1	5.65901e-11	-0.443754	0.545	0.882	6.84684e-07
Kif11	3.34626e-14	-0.443458	0.112	0.484	4.04864e-10
Eif4a3	2.78138e-10	-0.440831	0.647	0.928	3.36519e-06
Calm1	4.07574e-14	-0.440218	0.991	0.98	4.93124e-10
Txnl1	8.35616e-10	-0.436825	0.558	0.882	1.01101e-05
Fabp5	2.54767e-12	-0.436547	0.214	0.614	3.08243e-08
Hpf1	2.86713e-11	-0.436116	0.429	0.843	3.46894e-07
Atp5o	6.97844e-13	-0.435715	0.83	0.967	8.44321e-09
Knl1	3.0729e-15	-0.435641	0.085	0.451	3.71791e-11
Eif1ax	1.90656e-09	-0.435641	0.531	0.856	2.30675e-05
Rpl10a	2.13196e-15	-0.435412	0.996	0.993	2.57946e-11
Rpn2	1.84825e-09	-0.435187	0.634	0.915	2.2362e-05
Snrpd3	3.67357e-10	-0.43511	0.696	0.915	4.44465e-06
Psmd12	8.07432e-12	-0.433855	0.504	0.915	9.76912e-08
Ppil1	3.28075e-10	-0.43306	0.487	0.85	3.96938e-06
Tfdp1	3.1588e-11	-0.431877	0.321	0.706	3.82184e-07
Cox6a1	2.41675e-13	-0.431848	0.893	0.967	2.92402e-09
Nudc	2.95173e-10	-0.431204	0.536	0.876	3.57129e-06
Dnmt1	6.91081e-09	-0.430032	0.446	0.83	8.36139e-05
Dnajc2	1.58116e-11	-0.429561	0.464	0.85	1.91305e-07
Ndufb9	5.11073e-11	-0.428369	0.799	0.967	6.18347e-07
Myc	7.02199e-10	-0.427446	0.062	0.307	8.49591e-06
Hmga1	1.54625e-12	-0.427001	0.308	0.712	1.87081e-08
Snrpe	3.64821e-10	-0.426282	0.897	0.941	4.41397e-06
Rpa3	1.10593e-11	-0.426155	0.335	0.739	1.33807e-07
Mrpl54	3.54482e-10	-0.425252	0.562	0.876	4.28887e-06
Mrpl17	6.85468e-12	-0.425234	0.366	0.784	8.29348e-08
Swi5	8.59276e-11	-0.425144	0.696	0.928	1.03964e-06
Arpp19	2.23306e-11	-0.424625	0.835	0.974	2.70178e-07
Metap2	2.76444e-09	-0.424598	0.665	0.935	3.3447e-05
Uqcr11	1.19112e-10	-0.421708	0.79	0.967	1.44113e-06
Dpy30	1.05083e-09	-0.421566	0.504	0.837	1.27139e-05
Mrpl18	2.54918e-09	-0.421363	0.754	0.954	3.08425e-05
Sec61g	1.45128e-10	-0.421007	0.964	0.987	1.7559e-06
Prelid1	1.89645e-12	-0.419832	0.955	0.974	2.29452e-08
Furin	2.38129e-05	-0.419575	0.446	0.745	0.288112
Pdia3	5.11578e-10	-0.418964	0.924	0.974	6.18958e-06
Cope	1.00404e-09	-0.417805	0.732	0.948	1.21479e-05
Psmc2	3.8034e-10	-0.417503	0.603	0.915	4.60173e-06
Cnih4	2.0463e-11	-0.417472	0.326	0.732	2.47581e-07
Adap1	4.82523e-12	-0.416586	0.29	0.719	5.83805e-08
Mdh2	1.26759e-11	-0.416515	0.862	0.967	1.53366e-07
Ebna1bp2	3.40291e-11	-0.415314	0.424	0.843	4.11719e-07
Smc4	5.43207e-06	-0.415114	0.603	0.882	0.0657226
Tuba1a	7.72894e-09	-0.415077	0.692	0.908	9.35125e-05
Fbl	5.08061e-11	-0.413623	0.357	0.752	6.14703e-07
Snrpa	3.66676e-11	-0.413052	0.496	0.876	4.43641e-07
Lsm4	1.84591e-10	-0.412784	0.746	0.98	2.23337e-06
Mpp6	5.5106e-13	-0.41183	0.232	0.654	6.66728e-09
Grpel1	5.95648e-10	-0.411124	0.527	0.889	7.20675e-06
Ndufb8	6.9841e-10	-0.410516	0.781	0.948	8.45006e-06
Zbtb32	5.95099e-13	-0.410134	0.089	0.412	7.2001e-09
Rps26	4.81738e-13	-0.409929	0.996	0.993	5.82855e-09
Cct5	8.03133e-09	-0.409629	0.741	0.954	9.71711e-05
Hnrnpa2b1	9.92154e-11	-0.409137	0.969	0.987	1.20041e-06
Psmb2	5.45173e-09	-0.407742	0.821	0.954	6.59605e-05
Ywhae	1.43409e-09	-0.407449	0.835	0.98	1.73511e-05
Slc25a5	6.67089e-11	-0.40683	0.902	0.974	8.07111e-07
Kif23	1.27551e-14	-0.40632	0.058	0.379	1.54323e-10
Rpl36a	4.84524e-09	-0.4058	0.929	0.993	5.86226e-05
Lrrc59	1.01401e-09	-0.405011	0.429	0.804	1.22685e-05
Psmd7	8.85147e-10	-0.403238	0.536	0.895	1.07094e-05
Hist1h4d	2.02568e-07	-0.402095	0.219	0.523	0.00245086
Rad51	7.70057e-16	-0.401506	0.094	0.464	9.31692e-12
Uqcr10	5.99339e-11	-0.401431	0.844	0.974	7.25141e-07
Ppa1	1.41376e-11	-0.401317	0.388	0.791	1.71051e-07
Eif3a	8.36589e-08	-0.400975	0.683	0.935	0.00101219
Smarca5	9.00134e-09	-0.400532	0.567	0.882	0.000108907
Sdhb	1.90155e-10	-0.399704	0.848	0.98	2.30069e-06
Kif15	4.4666e-14	-0.398265	0.08	0.412	5.40414e-10
Tmem97	1.65581e-18	-0.397564	0.089	0.516	2.00336e-14
Srsf3	3.87599e-08	-0.396619	0.795	0.948	0.000468956
Pcbp1	1.05522e-08	-0.396129	0.857	0.98	0.000127671
Anapc15	7.70054e-17	-0.395291	0.188	0.673	9.31688e-13
Trbv19	0.608365	-0.394726	0.067	0.078	1
Ppp1r14b	6.37509e-11	-0.394004	0.397	0.85	7.71323e-07
Dnajb11	1.5029e-07	-0.393892	0.629	0.889	0.00181836
Emc8	1.45992e-13	-0.393396	0.317	0.797	1.76635e-09
Snrpg	1.53906e-10	-0.393101	0.946	0.974	1.86211e-06
Snrpc	1.28946e-09	-0.392042	0.665	0.954	1.56012e-05
Eif6	3.33745e-09	-0.390884	0.643	0.928	4.03798e-05
Eif2s1	1.37333e-07	-0.389674	0.612	0.908	0.00166159
Lyar	1.76033e-13	-0.389565	0.223	0.634	2.12982e-09
Ndufa11	2.06191e-09	-0.389398	0.79	0.974	2.49471e-05
S1pr1	6.02472e-08	-0.388898	0.317	0.647	0.000728931
Hspa9	1.38708e-14	-0.387569	0.205	0.66	1.67823e-10
Tcf19	1.38054e-09	-0.387449	0.188	0.51	1.67032e-05
1700097N02Rik	1.45898e-08	-0.387412	0.205	0.516	0.000176522
Ndufc2	4.27753e-08	-0.385745	0.683	0.935	0.000517538
H2afv	4.60585e-08	-0.38551	0.696	0.928	0.000557261
Tnf	2.852e-10	-0.385115	0.094	0.386	3.45063e-06
Prelid3b	4.78312e-09	-0.384451	0.513	0.863	5.7871e-05
Srp19	3.78873e-09	-0.384438	0.759	0.948	4.58399e-05
Mrps7	4.60705e-12	-0.3843	0.384	0.817	5.57407e-08
Psma5	5.06822e-09	-0.383487	0.781	0.948	6.13203e-05
Aurkb	3.86219e-10	-0.383175	0.098	0.379	4.67286e-06
Mrpl51	9.37583e-10	-0.382851	0.415	0.824	1.13438e-05
Ccr7	0.316156	-0.382574	0.058	0.085	1
Higd1a	1.29836e-09	-0.381299	0.714	0.922	1.57088e-05
Tmsb10	1.36296e-10	-0.380844	1	0.993	1.64904e-06
Ass1	9.00309e-06	-0.38055	0.683	0.915	0.108928
Nol12	2.16034e-16	-0.380155	0.201	0.673	2.61379e-12
Ndufb2	1.10429e-08	-0.38004	0.612	0.908	0.000133608
Kif22	6.37564e-11	-0.379704	0.152	0.477	7.71389e-07
Etfa	1.5771e-11	-0.379653	0.424	0.824	1.90813e-07
Cdk4	1.57002e-08	-0.379453	0.464	0.797	0.000189957
Psma2	3.29774e-10	-0.378838	0.888	0.961	3.98994e-06
Prc1	5.3217e-09	-0.378818	0.129	0.412	6.43872e-05
Cisd1	1.13757e-09	-0.378708	0.433	0.824	1.37635e-05
Rbmxl1	1.11296e-14	-0.378583	0.228	0.699	1.34657e-10
Lman2	5.99086e-08	-0.37858	0.67	0.948	0.000724835
Psmd1	4.67939e-10	-0.378424	0.455	0.863	5.66159e-06
Hist2h2ac	1.17031e-11	-0.377688	0.067	0.353	1.41595e-07
Cisd3	4.59508e-18	-0.377659	0.161	0.66	5.55959e-14
Txndc5	8.79253e-12	-0.37724	0.308	0.752	1.06381e-07
Mthfd2	3.96618e-11	-0.376437	0.353	0.81	4.79868e-07
Mxd3	5.21929e-13	-0.376129	0.04	0.32	6.31482e-09
AI506816	4.53227e-13	-0.376101	0.344	0.83	5.4836e-09
Cmc2	1.60135e-11	-0.374631	0.366	0.797	1.93747e-07
U2af1	5.47852e-08	-0.373764	0.688	0.922	0.000662846
Knstrn	9.63219e-15	-0.373232	0.134	0.536	1.1654e-10
Ndufc1	2.20548e-08	-0.37175	0.647	0.915	0.000266841
Hist1h4i	1.43103e-15	-0.371424	0.134	0.556	1.7314e-11
Mrpl20	5.07501e-08	-0.371262	0.674	0.935	0.000614025
Ilf2	5.25073e-11	-0.3712	0.277	0.686	6.35286e-07
Nudt21	7.14041e-08	-0.371013	0.701	0.928	0.000863918
Uchl3	6.28183e-09	-0.37074	0.406	0.765	7.60038e-05
Rplp1	7.86163e-12	-0.37048	0.991	0.993	9.51179e-08
Gars	2.74025e-09	-0.370063	0.504	0.869	3.31543e-05
Hmgb3	3.09115e-15	-0.369791	0.134	0.542	3.73998e-11
Mrpl35	1.48021e-13	-0.368963	0.312	0.778	1.7909e-09
Gorasp2	1.22342e-09	-0.368909	0.42	0.83	1.48022e-05
Hdlbp	5.79031e-09	-0.368881	0.424	0.81	7.0057e-05
Tubg1	2.07088e-17	-0.36866	0.152	0.627	2.50555e-13
Eny2	4.4642e-12	-0.367933	0.397	0.85	5.40123e-08
Snrpb	8.08506e-08	-0.367105	0.857	0.954	0.000978212
Topbp1	3.73243e-13	-0.366088	0.192	0.608	4.51587e-09
Kif20a	2.08692e-13	-0.365668	0.085	0.412	2.52496e-09
E2f2	2.31498e-12	-0.364936	0.21	0.627	2.80089e-08
Pold2	2.71114e-15	-0.364857	0.192	0.66	3.28021e-11
Fam162a	4.87403e-14	-0.364417	0.263	0.758	5.89709e-10
Timm50	2.12124e-13	-0.364276	0.281	0.745	2.56649e-09
Cenps	3.43083e-18	-0.363971	0.062	0.458	4.15096e-14
Ckap2l	2.91445e-12	-0.363201	0.076	0.379	3.52619e-08
Kifc1	3.0878e-12	-0.362851	0.08	0.379	3.73593e-08
Ska1	5.42707e-18	-0.360881	0.045	0.405	6.56621e-14
Rpl3	5.09292e-11	-0.360754	0.991	0.993	6.16193e-07
Rfc2	1.22304e-09	-0.360571	0.326	0.739	1.47976e-05
Ccne1	4.25884e-13	-0.360521	0.143	0.503	5.15277e-09
Pim1	0.000314662	-0.360398	0.634	0.902	1
Mybl2	5.04182e-16	-0.35899	0.062	0.418	6.1001e-12
Serp1	3.47988e-07	-0.358308	0.504	0.869	0.0042103
Tkt	7.29493e-08	-0.357526	0.728	0.922	0.000882614
Xbp1	2.64511e-07	-0.357056	0.442	0.765	0.00320032
Rplp2	1.17157e-13	-0.356658	0.991	0.987	1.41749e-09
Pfdn1	9.71351e-09	-0.356391	0.567	0.915	0.000117524
Lsm7	2.41045e-07	-0.356086	0.545	0.837	0.0029164
Gm19585	9.85313e-12	-0.355411	0.46	0.895	1.19213e-07
Gm10282	1.85489e-22	-0.355164	0.062	0.529	2.24423e-18
Incenp	3.35158e-07	-0.353279	0.286	0.595	0.00405507
Ncaph	2.26488e-15	-0.352792	0.076	0.438	2.74027e-11
Cox7a2	5.18113e-09	-0.352663	0.915	0.974	6.26865e-05
Gm43305	1.4937e-10	-0.352572	0.125	0.438	1.80723e-06
Kpnb1	4.00423e-07	-0.352287	0.469	0.797	0.00484472
Taf10	5.86239e-08	-0.352051	0.862	0.98	0.000709291
Psma6	3.97304e-10	-0.351727	0.737	0.961	4.80698e-06
Mrpl28	2.14602e-09	-0.351252	0.42	0.804	2.59647e-05
U2af2	3.74784e-09	-0.350454	0.491	0.856	4.53452e-05
Hist1h3e	1.36119e-09	-0.349271	0.112	0.392	1.64691e-05
Hnrnpu	9.4381e-07	-0.348868	0.893	0.987	0.0114192
Psmd6	2.10795e-08	-0.348522	0.545	0.876	0.000255041
Atp8b4	6.90382e-13	-0.348177	0.161	0.562	8.35293e-09
Ppih	2.72236e-14	-0.347736	0.214	0.673	3.29379e-10
Lsm8	6.08497e-07	-0.34768	0.536	0.856	0.0073622
Mad2l1	1.93622e-12	-0.34729	0.201	0.601	2.34263e-08
Ifi30	2.23626e-09	-0.346702	0.344	0.745	2.70565e-05
Shmt2	3.17381e-17	-0.346504	0.143	0.614	3.83999e-13
Pdap1	2.35531e-08	-0.346462	0.665	0.928	0.000284969
Tomm40	4.16321e-14	-0.346439	0.254	0.739	5.03707e-10
Cfl1	6.84878e-12	-0.346341	1	1	8.28634e-08
Magoh	5.32278e-07	-0.345935	0.54	0.837	0.00644004
Rbbp4	3.15573e-06	-0.345708	0.612	0.908	0.0381812
Eif3b	7.75618e-09	-0.344851	0.473	0.843	9.3842e-05
Reep4	1.48946e-11	-0.341396	0.246	0.667	1.80209e-07
E2f8	1.45343e-16	-0.341125	0.022	0.333	1.75851e-12
Aven	1.70602e-12	-0.340864	0.228	0.647	2.06412e-08
Cenpm	2.16629e-18	-0.340534	0.116	0.569	2.621e-14
Txk	1.65191e-08	-0.340099	0.147	0.444	0.000199865
Bub3	7.41396e-06	-0.339792	0.634	0.902	0.0897015
Mrpl27	6.66214e-08	-0.339434	0.5	0.843	0.000806052
G3bp1	1.89222e-07	-0.33891	0.571	0.869	0.0022894
Magt1	5.5077e-10	-0.338045	0.304	0.706	6.66377e-06
Cdc6	3.71485e-12	-0.337823	0.071	0.366	4.4946e-08
Ndufv2	4.22823e-07	-0.337556	0.754	0.948	0.00511574
Dhfr	4.84957e-16	-0.337048	0.112	0.523	5.86749e-12
Psma1	6.15618e-07	-0.336094	0.723	0.941	0.00744837
Haus4	4.76585e-12	-0.335821	0.196	0.595	5.7662e-08
Mcm6	3.67802e-06	-0.33566	0.522	0.797	0.0445004
Srp9	2.27956e-07	-0.33515	0.808	0.961	0.00275804
Serbp1	2.13487e-07	-0.334463	0.924	0.961	0.00258298
Ube2l3	3.2265e-08	-0.334183	0.786	0.954	0.000390375
Snrpa1	3.58817e-07	-0.333878	0.469	0.791	0.00434132
Ggt1	8.87898e-11	-0.333553	0.121	0.444	1.07427e-06
Rpl31	6.2921e-08	-0.333542	0.924	0.98	0.000761281
Rangap1	2.67695e-09	-0.332978	0.339	0.719	3.23884e-05
Rps15	8.17924e-08	-0.332804	0.893	0.987	0.000989606
Hddc2	8.24005e-18	-0.332416	0.125	0.595	9.96964e-14
Gm13546	7.14959e-10	-0.332302	0.147	0.458	8.65029e-06
Sell	3.71316e-06	-0.332202	0.022	0.15	0.0449256
Pold1	6.06265e-15	-0.331845	0.121	0.516	7.3352e-11
Naa15	2.26311e-11	-0.33177	0.29	0.712	2.73814e-07
Poc1a	5.73164e-19	-0.331315	0.062	0.477	6.93472e-15
Ndufa5	9.63981e-09	-0.329228	0.527	0.869	0.000116632
Hspd1	1.662e-06	-0.329124	0.571	0.876	0.0201086
Dnajc19	2.95436e-09	-0.32892	0.5	0.908	3.57449e-05
Chaf1a	2.30747e-13	-0.328552	0.116	0.484	2.79181e-09
Eif2s2	1.44412e-06	-0.327413	0.79	0.954	0.0174724
Mrpl42	6.20032e-08	-0.326998	0.491	0.843	0.000750177
Rps12	2.11424e-08	-0.325737	0.987	0.993	0.000255802
Fh1	9.84221e-12	-0.325658	0.268	0.693	1.19081e-07
Rexo2	4.68201e-08	-0.325465	0.438	0.843	0.000566476
Htatsf1	1.01294e-11	-0.325229	0.254	0.693	1.22556e-07
Rad51ap1	4.43726e-16	-0.325085	0.058	0.412	5.36864e-12
Rln3	0.210073	-0.324662	0.018	0.039	1
Paics	6.76629e-08	-0.324061	0.469	0.85	0.000818653
Rpl36al	4.29549e-10	-0.322981	0.991	0.98	5.19712e-06
Srsf9	1.86035e-07	-0.322457	0.482	0.83	0.00225084
Lsm6	2.59403e-07	-0.322158	0.607	0.869	0.00313852
Timm8a1	6.96662e-17	-0.322121	0.098	0.523	8.42891e-13
1810037I17Rik	1.01215e-06	-0.321582	0.879	0.967	0.012246
Atp5j	3.63367e-08	-0.321266	0.938	0.987	0.000439638
Snrnp40	6.76436e-09	-0.321157	0.411	0.804	8.1842e-05
Atp5a1	1.33487e-07	-0.321089	0.911	0.967	0.00161505
Desi2	2.79351e-10	-0.321005	0.344	0.784	3.37987e-06
Trav8-2	1.93084e-06	-0.320856	0.004	0.111	0.0233612
Cct6a	4.63852e-08	-0.320361	0.5	0.85	0.000561215
Vdac1	2.33613e-07	-0.320076	0.549	0.882	0.00282649
Sf3b4	1.04474e-06	-0.319939	0.545	0.81	0.0126403
Dlgap5	8.07593e-11	-0.319812	0.129	0.451	9.77107e-07
Pno1	1.06341e-14	-0.319429	0.138	0.556	1.28662e-10
Nubp1	2.18102e-08	-0.319223	0.46	0.837	0.000263882
Psmd14	1.94443e-07	-0.318714	0.603	0.882	0.00235256
Magohb	4.85187e-12	-0.316629	0.188	0.595	5.87028e-08
Glrx3	8.76807e-07	-0.316518	0.518	0.856	0.0106085
Polr2f	9.23602e-10	-0.314733	0.442	0.863	1.11747e-05
Canx	4.4789e-07	-0.313923	0.625	0.915	0.00541902
Ndufab1	1.52134e-06	-0.313813	0.571	0.882	0.0184067
Hjurp	5.4472e-08	-0.313762	0.138	0.418	0.000659056
Akr1a1	5.00637e-06	-0.313603	0.754	0.98	0.0605721
Ndufa10	7.82459e-08	-0.312957	0.536	0.908	0.000946697
Lbr	9.45562e-06	-0.312725	0.576	0.85	0.114404
Dazap1	7.46419e-07	-0.312689	0.545	0.889	0.00903092
Hmbs	8.10164e-11	-0.31261	0.241	0.647	9.80218e-07
Atad5	4.60049e-15	-0.311821	0.076	0.438	5.56614e-11
Usp1	8.48735e-08	-0.311788	0.379	0.725	0.00102688
Prpf19	3.81448e-09	-0.311707	0.312	0.699	4.61514e-05
Cdc45	2.08638e-13	-0.311279	0.098	0.444	2.52431e-09
Csrp1	9.61906e-10	-0.311249	0.411	0.837	1.16381e-05
Mrpl40	1.02792e-08	-0.310429	0.469	0.882	0.000124368
Ssr2	2.25267e-05	-0.310252	0.683	0.895	0.272551
Ndc80	1.28638e-13	-0.309982	0.098	0.458	1.55639e-09
Eno1b	2.84928e-15	-0.309051	0.179	0.641	3.44734e-11
Rpn1	1.98309e-06	-0.308439	0.589	0.869	0.0239934
Pcbd2	1.59608e-11	-0.307253	0.286	0.732	1.93109e-07
Nolc1	1.33086e-12	-0.306896	0.246	0.706	1.61021e-08
Nup37	2.46469e-16	-0.306196	0.098	0.51	2.98203e-12
Uqcrq	1.3369e-07	-0.305948	0.866	0.974	0.00161751
Insl6	1.78108e-12	-0.30549	0.112	0.464	2.15492e-08
Trbv16	0.00189021	-0.305464	0.027	0.105	1
Ccnf	1.89534e-13	-0.304895	0.04	0.327	2.29317e-09
Bola3	2.58652e-07	-0.303629	0.496	0.824	0.00312943
Melk	4.57884e-16	-0.303472	0.058	0.405	5.53993e-12
Get4	1.86108e-06	-0.302966	0.509	0.804	0.0225172
Calm3	3.40881e-07	-0.302832	0.862	0.967	0.00412432
Spc25	4.00281e-12	-0.302658	0.054	0.333	4.843e-08
Psmc3	1.17461e-06	-0.302544	0.786	0.967	0.0142116
Rpl23a	6.83795e-08	-0.30153	0.902	0.974	0.000827323
Mrps26	3.16277e-07	-0.301166	0.433	0.843	0.00382664
Gm20628	1.6159e-07	-0.300653	0.054	0.248	0.00195508
Atp5g2	9.77921e-08	-0.30042	0.938	0.974	0.00118319
Ndufs8	1.53231e-06	-0.300414	0.616	0.922	0.0185395
Fam111a	1.889e-11	-0.300253	0.241	0.66	2.2855e-07
Cct8	4.68074e-06	-0.299969	0.701	0.915	0.0566323
Srsf10	2.04071e-07	-0.299549	0.509	0.85	0.00246905
Psmb10	1.01287e-05	-0.298962	0.839	0.961	0.122547
Diaph3	1.29997e-14	-0.298938	0.076	0.425	1.57284e-10
Psip1	2.6229e-05	-0.298933	0.576	0.837	0.317344
Cdt1	1.86862e-09	-0.297656	0.228	0.582	2.26085e-05
Actn4	4.87362e-05	-0.297086	0.554	0.869	0.589659
Mrpl12	4.58222e-06	-0.297085	0.522	0.869	0.0554403
Rnps1	1.09243e-05	-0.296937	0.625	0.889	0.132173
Sae1	4.3235e-08	-0.296152	0.455	0.856	0.0005231
Nrm	2.85136e-11	-0.294615	0.219	0.608	3.44986e-07
Cd74	0.0108701	-0.294252	0.071	0.157	1
Pfkl	1.11106e-10	-0.293971	0.201	0.582	1.34428e-06
Pfdn6	1.39894e-08	-0.293511	0.433	0.83	0.000169258
Srsf6	6.02976e-07	-0.293244	0.509	0.856	0.00729541
Cdc42se1	7.07463e-05	-0.293212	0.754	0.967	0.85596
Stoml2	5.69846e-10	-0.293086	0.339	0.765	6.89457e-06
Rps8	7.15951e-10	-0.292502	0.996	0.993	8.66229e-06
Uqcrc1	9.85326e-06	-0.292467	0.741	0.915	0.119215
Pmf1	1.88312e-11	-0.292339	0.21	0.614	2.27839e-07
Pin1	5.36447e-07	-0.291654	0.42	0.784	0.00649047
Rpf2	2.31839e-15	-0.291382	0.112	0.516	2.80502e-11
Cep55	2.96222e-14	-0.291244	0.067	0.399	3.58399e-10
Slc35b1	1.72792e-07	-0.290503	0.429	0.817	0.00209061
Ankrd37	4.657e-12	-0.290495	0.027	0.268	5.6345e-08
Herpud1	2.53631e-11	-0.290249	0.272	0.719	3.06868e-07
Rsl1d1	1.59803e-06	-0.290246	0.411	0.745	0.0193345
Snf8	3.98782e-06	-0.289673	0.621	0.935	0.0482486
Gar1	1.62291e-10	-0.288989	0.21	0.575	1.96356e-06
Shcbp1	9.56271e-15	-0.288972	0.049	0.373	1.15699e-10
Ncapg	7.34583e-14	-0.28882	0.089	0.444	8.88772e-10
Rom1	8.43331e-10	-0.288699	0.129	0.431	1.02035e-05
Esco2	3.96505e-12	-0.288396	0.04	0.301	4.79732e-08
Bub1b	1.20026e-14	-0.287753	0.054	0.379	1.4522e-10
Ncapg2	5.59117e-15	-0.287679	0.062	0.405	6.76475e-11
Tpm4	1.54819e-05	-0.287542	0.781	0.954	0.187315
Dhx9	4.69333e-07	-0.286591	0.446	0.804	0.00567847
Gstp3	1.91754e-05	-0.285821	0.438	0.791	0.232003
Suclg1	7.50499e-11	-0.285809	0.379	0.856	9.08029e-07
Mrpl23	9.31369e-11	-0.285548	0.375	0.843	1.12686e-06
Cdv3	1.64132e-07	-0.285495	0.397	0.784	0.00198583
Rpp30	1.20598e-15	-0.285097	0.107	0.516	1.45912e-11
Tma7	4.29486e-07	-0.285054	0.906	0.98	0.00519635
Rrp1	1.92392e-05	-0.284957	0.625	0.922	0.232774
Tdg	5.42263e-11	-0.284455	0.205	0.608	6.56084e-07
Cs	2.22448e-05	-0.284395	0.607	0.928	0.26914
Mt3	1.43302e-09	-0.284268	0.071	0.32	1.73381e-05
Uqcc2	1.21832e-06	-0.283921	0.625	0.928	0.0147405
Ptges3	3.84156e-05	-0.283826	0.607	0.856	0.46479
Rfc3	3.02075e-10	-0.283769	0.143	0.471	3.6548e-06
Dscc1	1.95605e-18	-0.283427	0.027	0.379	2.36662e-14
Polr2h	3.11284e-14	-0.283153	0.174	0.608	3.76623e-10
Stub1	4.65254e-08	-0.283118	0.424	0.83	0.000562911
Socs1	3.98152e-06	-0.28299	0.388	0.745	0.0481725
Psmb5	1.7373e-07	-0.282616	0.866	0.961	0.00210196
Tpm3	1.30857e-07	-0.281584	0.955	0.987	0.00158324
Ostc	2.44059e-05	-0.281312	0.781	0.935	0.295286
Plk4	1.70064e-14	-0.281145	0.089	0.458	2.05761e-10
Exosc8	6.0336e-05	-0.280004	0.607	0.85	0.730005
Dap3	1.49515e-06	-0.279702	0.42	0.771	0.0180899
Psmb3	9.35775e-07	-0.279631	0.92	0.967	0.0113219
Ube2m	1.42865e-05	-0.279618	0.741	0.935	0.172852
Timm17a	4.4244e-06	-0.279334	0.549	0.863	0.0535308
Hilpda	3.6752e-12	-0.279136	0.067	0.366	4.44662e-08
Anapc11	5.83249e-05	-0.278435	0.643	0.882	0.705673
Ndufa12	1.46978e-05	-0.278414	0.612	0.869	0.177829
Gm47283	6.51411e-13	-0.277993	0.089	0.425	7.88142e-09
Pomp	2.35234e-06	-0.277965	0.884	0.974	0.0284609
Myd88	5.01632e-06	-0.277588	0.478	0.804	0.0606925
Kdelr2	1.40453e-08	-0.2773	0.362	0.732	0.000169934
Mrps14	3.35205e-06	-0.2772	0.576	0.902	0.0405565
Utp3	2.7325e-07	-0.277033	0.487	0.85	0.00330605
Cebpz	3.28566e-11	-0.275192	0.277	0.725	3.97532e-07
Gspt1	3.67593e-07	-0.275174	0.42	0.804	0.0044475
Atic	3.9104e-08	-0.274983	0.304	0.686	0.000473119
Ndufs6	1.41611e-06	-0.274574	0.545	0.895	0.0171335
Pfn1	2.92953e-08	-0.27451	1	0.987	0.000354444
Rps23	5.62323e-09	-0.274371	0.996	0.987	6.80354e-05
Lman1	7.05888e-10	-0.274204	0.228	0.621	8.54054e-06
Ufsp2	9.34314e-14	-0.273876	0.165	0.614	1.13043e-09
Foxp3	0.0409754	-0.2736	0.027	0.072	1
Rars	1.17223e-09	-0.273382	0.268	0.647	1.41828e-05
Rpl5	3.41043e-06	-0.273262	0.942	0.987	0.0412628
Cct2	0.00013262	-0.272912	0.799	0.935	1
Cenpk	1.17293e-13	-0.272303	0.089	0.438	1.41913e-09
Mrps18b	4.40188e-15	-0.272171	0.121	0.529	5.32584e-11
Rbis	1.10379e-06	-0.271991	0.629	0.908	0.0133548
Rps20	8.7672e-09	-0.271959	1	0.993	0.000106074
Rif1	5.81958e-07	-0.271826	0.295	0.601	0.00704111
Hnrnpa0	2.54929e-06	-0.271088	0.603	0.922	0.0308439
Bex3	1.40148e-08	-0.271001	0.33	0.725	0.000169565
Timm23	0.000120927	-0.270916	0.737	0.895	1
Nup85	5.67692e-13	-0.270828	0.129	0.51	6.86851e-09
Trp53i11	2.95435e-10	-0.270718	0.228	0.647	3.57446e-06
Pole4	5.54304e-07	-0.270674	0.513	0.85	0.00670653
Trappc6a	1.05687e-11	-0.270009	0.246	0.693	1.27871e-07
Baz1b	4.58039e-06	-0.269963	0.424	0.778	0.0554182
Psmg1	3.77245e-14	-0.268987	0.121	0.523	4.56429e-10
Psmg4	8.19095e-08	-0.268629	0.366	0.758	0.000991023
Rnf7	5.34835e-07	-0.267607	0.522	0.889	0.00647097
Eif3l	4.67906e-05	-0.267064	0.629	0.895	0.566119
Hdac1	1.85102e-05	-0.267012	0.688	0.948	0.223955
Cbx5	1.41616e-09	-0.266631	0.17	0.51	1.71341e-05
Ppp2cb	2.29447e-06	-0.266554	0.513	0.843	0.0277608
Esm1	1.64185e-12	-0.266523	0.031	0.294	1.98648e-08
Ssb	6.47397e-05	-0.266496	0.719	0.928	0.783286
Prim1	2.22481e-11	-0.264701	0.161	0.529	2.6918e-07
Got2	9.81898e-07	-0.264619	0.482	0.83	0.01188
Nsmce1	3.03255e-09	-0.264419	0.312	0.712	3.66908e-05
Ufm1	2.13687e-07	-0.264309	0.5	0.869	0.0025854
Nop56	6.61036e-10	-0.264044	0.254	0.66	7.99788e-06
Pop4	1.2838e-10	-0.263666	0.263	0.693	1.55326e-06
Trav17	0.105303	-0.263654	0.013	0.039	1
Rplp0	3.54563e-09	-0.263351	0.996	1	4.28986e-05
Dbf4	1.27984e-08	-0.262254	0.228	0.569	0.000154847
Atp5j2	3.33575e-07	-0.261643	0.969	0.974	0.00403592
Nek2	1.72231e-16	-0.260609	0.054	0.418	2.08382e-12
Sf3a3	4.40333e-08	-0.260513	0.411	0.81	0.000532759
Sytl3	2.20226e-07	-0.260449	0.353	0.732	0.00266451
Eri1	2.15091e-09	-0.260336	0.21	0.575	2.60239e-05
Snhg3	3.11965e-08	-0.26032	0.304	0.66	0.000377446
Trip13	1.04491e-16	-0.260241	0.031	0.359	1.26423e-12
Cops3	1.79767e-10	-0.260204	0.281	0.719	2.175e-06
Kif4	6.6319e-11	-0.26002	0.054	0.307	8.02394e-07
H3f3b	0.000178084	-0.259968	0.996	1	1
Uqcrfs1	3.94832e-05	-0.259963	0.786	0.941	0.477707
Alad	3.41004e-11	-0.259954	0.268	0.712	4.12581e-07
Pkmyt1	2.39979e-10	-0.259775	0.152	0.49	2.9035e-06
Znhit3	2.1266e-14	-0.259564	0.112	0.51	2.57297e-10
Eloc	1.8487e-05	-0.259541	0.786	0.928	0.223674
Ndufv3	8.22201e-05	-0.259502	0.871	0.967	0.994781
Ccdc86	1.77585e-14	-0.259179	0.085	0.451	2.1486e-10
2310039H08Rik	7.82941e-13	-0.259072	0.134	0.516	9.4728e-09
Cdk2	5.41388e-11	-0.258631	0.125	0.458	6.55025e-07
Cbx1	2.4916e-06	-0.258535	0.446	0.797	0.0301458
Ppan	8.80374e-12	-0.25845	0.112	0.451	1.06516e-07
Snrnp25	1.35932e-10	-0.25795	0.259	0.693	1.64465e-06
Nelfe	1.34811e-12	-0.257714	0.183	0.627	1.63108e-08
Nup107	2.61175e-12	-0.257313	0.161	0.562	3.15995e-08
Yrdc	1.29961e-08	-0.257241	0.246	0.588	0.00015724
Eef1d	2.8422e-06	-0.257134	0.888	0.974	0.0343878
Rpl41	1.52465e-09	-0.257063	1	0.993	1.84468e-05
Jpt1	0.000299565	-0.25667	0.888	0.98	1
Paqr4	3.73469e-13	-0.256426	0.17	0.601	4.51861e-09
Tmem258	4.68734e-06	-0.255767	0.906	0.954	0.0567122
Sf3b6	1.46883e-05	-0.255717	0.808	0.941	0.177713
Mapre1	8.82841e-05	-0.255649	0.719	0.915	1
Bri3bp	6.52429e-09	-0.254735	0.312	0.719	7.89374e-05
Pgp	7.56616e-07	-0.254544	0.415	0.771	0.0091543
Tbrg4	9.54972e-13	-0.254207	0.147	0.542	1.15542e-08
Aspm	5.91419e-12	-0.254203	0.058	0.346	7.15558e-08
Tmed9	3.99529e-05	-0.254063	0.772	0.935	0.48339
Coq7	8.33731e-15	-0.253528	0.071	0.425	1.00873e-10
Smc3	1.50349e-07	-0.253339	0.397	0.778	0.00181907
Glipr1	7.42722e-05	-0.253335	0.54	0.817	0.898619
Adk	6.9399e-10	-0.253233	0.147	0.477	8.39658e-06
Kif20b	1.14542e-11	-0.253051	0.094	0.412	1.38584e-07
Timm8b	7.28361e-09	-0.252848	0.442	0.869	8.81244e-05
Eif3c	0.000114353	-0.252831	0.826	0.974	1
Cdca7	2.83004e-12	-0.252633	0.116	0.471	3.42406e-08
Cenpp	1.37633e-13	-0.252234	0.04	0.327	1.66522e-09
Slc43a3	3.63025e-14	-0.252007	0.107	0.49	4.39224e-10
Cdk2ap1	1.87554e-07	-0.250983	0.415	0.804	0.00226921
Fmc1	1.1078e-09	-0.250847	0.268	0.66	1.34033e-05
Bub1	9.26055e-13	-0.250741	0.049	0.333	1.12043e-08
Tfg	1.11075e-06	-0.250258	0.353	0.706	0.0134389
Prim2	9.44732e-15	-0.249499	0.076	0.431	1.14303e-10
Gtf2f1	1.13493e-08	-0.249348	0.442	0.856	0.000137315
Psmd3	5.0874e-07	-0.249324	0.464	0.843	0.00615525
Fignl1	3.69959e-14	-0.249251	0.076	0.425	4.47614e-10
Gpsm2	8.06752e-15	-0.249135	0.067	0.412	9.76089e-11
Atp5f1	1.23992e-06	-0.24905	0.929	0.974	0.0150018
Fanca	5.22516e-10	-0.248757	0.062	0.314	6.32192e-06
Grhpr	2.3887e-14	-0.248599	0.098	0.484	2.89009e-10
Pebp1	2.4648e-05	-0.247843	0.612	0.882	0.298216
Eif3i	1.41867e-05	-0.247817	0.835	0.961	0.171645
Pole2	3.77789e-14	-0.247774	0.049	0.366	4.57086e-10
Ube2n	5.67796e-05	-0.247562	0.732	0.935	0.686977
Polr2c	6.88938e-06	-0.247546	0.522	0.843	0.0833546
Ccl4	0.299268	-0.247497	0.121	0.085	1
Rcc1	5.68495e-11	-0.247472	0.121	0.444	6.87822e-07
Pam16	2.28925e-07	-0.246782	0.429	0.85	0.00276976
Larp1	3.57902e-05	-0.246774	0.446	0.752	0.433026
Smarcc1	1.17544e-07	-0.246623	0.317	0.68	0.00142217
Ndufa8	3.14635e-05	-0.246175	0.652	0.928	0.380677
Hdac2	1.21641e-07	-0.245786	0.344	0.725	0.00147173
Hnrnph1	2.86112e-08	-0.245746	0.281	0.673	0.000346167
Ruvbl1	7.82177e-13	-0.245494	0.201	0.654	9.46356e-09
Hist1h1c	0.00044249	-0.245317	0.188	0.379	1
Gmps	9.75136e-08	-0.245136	0.366	0.758	0.00117982
Idi1	1.49342e-09	-0.245	0.17	0.503	1.80689e-05
Mrpl16	3.9774e-09	-0.244597	0.295	0.699	4.81226e-05
Cdca5	9.34229e-13	-0.244073	0.036	0.307	1.13032e-08
Eif5b	3.28316e-06	-0.243828	0.5	0.863	0.0397229
Dnaaf2	9.01854e-14	-0.243474	0.134	0.536	1.09115e-09
Hras	3.09684e-05	-0.243439	0.509	0.843	0.374687
Ppib	2.58817e-05	-0.243179	0.946	0.98	0.313143
Suv39h1	4.84583e-12	-0.242931	0.098	0.418	5.86297e-08
Nup43	2.69492e-12	-0.24292	0.094	0.431	3.26058e-08
Ddx1	2.4757e-11	-0.242759	0.192	0.588	2.99534e-07
Eefsec	1.71584e-11	-0.242289	0.174	0.575	2.076e-07
Carnmt1	9.93573e-10	-0.242095	0.25	0.654	1.20212e-05
Lap3	1.14542e-11	-0.241972	0.094	0.412	1.38584e-07
Dpp3	0.000126178	-0.24191	0.478	0.81	1
Syce2	2.85796e-13	-0.241689	0.085	0.425	3.45785e-09
Actb	7.5769e-06	-0.241564	1	1	0.0916729
Aurka	5.89223e-13	-0.241511	0.049	0.34	7.12901e-09
Mpdu1	3.43379e-06	-0.241364	0.46	0.837	0.0415454
Pbk	4.10162e-11	-0.241275	0.027	0.255	4.96255e-07
Exosc1	6.98523e-12	-0.241201	0.214	0.654	8.45143e-08
Rcc2	3.42933e-08	-0.2406	0.246	0.588	0.000414915
Cpsf6	8.30765e-07	-0.240309	0.46	0.824	0.0100514
Ppie	1.61735e-09	-0.239565	0.183	0.542	1.95684e-05
Clpb	8.73035e-15	-0.239484	0.071	0.431	1.05629e-10
Smn1	2.77309e-09	-0.239417	0.281	0.693	3.35516e-05
Cdkn2d	0.00317924	-0.239313	0.504	0.778	1
Oat	5.94153e-13	-0.239045	0.179	0.608	7.18866e-09
Ftsj3	1.66716e-11	-0.238795	0.192	0.582	2.01709e-07
Sf3a2	1.15124e-06	-0.238769	0.545	0.882	0.0139288
Ppp1r2	8.54233e-07	-0.238736	0.384	0.739	0.0103354
Snrnp70	0.000154296	-0.238622	0.714	0.948	1
1110004F10Rik	2.31115e-06	-0.23858	0.496	0.863	0.0279626
Zwint	1.65023e-09	-0.238296	0.286	0.699	1.99661e-05
Sec11c	0.000313093	-0.238109	0.826	0.941	1
Gnptab	3.10155e-09	-0.237808	0.179	0.503	3.75256e-05
Cfap20	5.13706e-11	-0.237763	0.205	0.621	6.21533e-07
Depdc1a	1.09546e-12	-0.237541	0.045	0.327	1.32539e-08
Gtf2a2	7.67322e-09	-0.237486	0.321	0.739	9.28383e-05
Pank2	2.67404e-06	-0.237299	0.326	0.641	0.0323532
Micos10	5.83615e-05	-0.237258	0.719	0.935	0.706115
Psmb8	1.45226e-05	-0.237156	0.991	0.987	0.175708
Usp5	2.30837e-13	-0.237116	0.201	0.66	2.7929e-09
Srsf1	4.27995e-07	-0.237065	0.415	0.784	0.00517831
Haus5	7.98573e-17	-0.237003	0.036	0.373	9.66194e-13
Smarcb1	7.44256e-07	-0.236963	0.397	0.778	0.00900476
Ywhaq	0.000132085	-0.23674	0.558	0.856	1
Ep300	0.000287639	-0.236523	0.259	0.523	1
Recql	9.6547e-09	-0.236442	0.165	0.49	0.000116812
Fam136a	1.33152e-14	-0.236075	0.085	0.458	1.611e-10
Strap	5.53824e-06	-0.235846	0.518	0.85	0.0670072
Ciao2a	0.000114889	-0.235796	0.562	0.895	1
Mrpl57	1.61374e-05	-0.235347	0.665	0.941	0.195247
Wdr18	3.41093e-12	-0.235331	0.179	0.601	4.12689e-08
Atp5d	8.64515e-06	-0.234566	0.946	0.98	0.104598
Arhgap19	8.14597e-13	-0.234209	0.036	0.307	9.85581e-09
Marcksl1	8.74921e-09	-0.234024	0.098	0.359	0.000105857
Mrps18c	7.19524e-05	-0.233796	0.585	0.895	0.870552
Sap18	1.47694e-05	-0.233602	0.875	0.961	0.178694
Capza2	6.10359e-05	-0.233535	0.777	0.954	0.738474
Mrpl41	7.02562e-09	-0.232943	0.326	0.752	8.5003e-05
Nxt1	1.8426e-07	-0.232137	0.344	0.699	0.00222936
Rbm8a	3.57901e-06	-0.232104	0.545	0.869	0.0433024
Cxcr5	8.27644e-07	-0.232075	0.009	0.131	0.0100137
Cdc34	0.000124717	-0.231332	0.719	0.895	1
Ndufb7	0.000158573	-0.23093	0.915	0.954	1
Slf1	8.42947e-14	-0.230852	0.067	0.405	1.01988e-09
Sike1	9.69449e-07	-0.230131	0.429	0.791	0.0117294
Ckap5	4.25807e-06	-0.230029	0.25	0.536	0.0515184
Psme3	3.04505e-07	-0.229976	0.33	0.699	0.0036842
Hist1h2ak	3.4233e-06	-0.229959	0.049	0.209	0.0414185
Zmynd19	2.15998e-08	-0.229806	0.134	0.412	0.000261336
Spag5	2.63424e-15	-0.22951	0.027	0.327	3.18717e-11
Smarca4	7.81024e-07	-0.228793	0.5	0.882	0.00944961
Tcerg1	6.19094e-07	-0.228719	0.375	0.719	0.00749042
Nccrp1	4.73083e-07	-0.228004	0.031	0.19	0.00572383
Gzma	1.2557e-12	-0.227524	0.165	0.529	1.51928e-08
Gpr18	5.42111e-10	-0.227276	0.205	0.569	6.559e-06
Ost4	0.000102457	-0.227181	0.835	0.967	1
Neil3	6.54323e-13	-0.227098	0.031	0.301	7.91665e-09
Nuf2	3.80115e-11	-0.227083	0.054	0.314	4.59901e-07
Nudt5	3.2191e-09	-0.227019	0.246	0.641	3.89479e-05
Brca2	2.17121e-12	-0.226788	0.031	0.288	2.62695e-08
Mybbp1a	8.35986e-11	-0.22665	0.201	0.595	1.01146e-06
Ndufb11	3.01648e-06	-0.226257	0.915	0.987	0.0364964
Zfp91	0.00236818	-0.225977	0.571	0.889	1
Slc2a1	2.41856e-10	-0.225867	0.152	0.49	2.92621e-06
Bsg	0.000145784	-0.22578	0.826	0.961	1
Ube2e3	2.96048e-08	-0.225746	0.237	0.595	0.000358189
Rpa1	2.57542e-05	-0.225681	0.473	0.784	0.3116
Atad2	3.62261e-09	-0.225562	0.241	0.627	4.383e-05
Vdac2	7.94186e-05	-0.225533	0.839	0.967	0.960886
Rnf126	2.91446e-06	-0.225152	0.42	0.791	0.0352621
Ly6c2	4.35932e-10	-0.225087	0.442	0.863	5.27434e-06
Chchd1	7.32225e-06	-0.224572	0.446	0.804	0.0885919
Aimp2	9.26931e-13	-0.223962	0.179	0.608	1.12149e-08
Ndufa4	0.000222658	-0.223481	0.938	0.948	1
Mtap	1.35089e-09	-0.223472	0.174	0.529	1.63444e-05
Gpx1	4.73844e-05	-0.223088	0.732	0.948	0.573303
Ilkap	1.39653e-05	-0.222855	0.353	0.712	0.168966
Hmgn5	4.77259e-09	-0.222661	0.237	0.621	5.77436e-05
Gtpbp4	6.8991e-08	-0.222457	0.308	0.706	0.000834722
Eif3g	8.82427e-05	-0.222354	0.5	0.804	1
Ccdc124	0.00104956	-0.222174	0.679	0.908	1
Eef1g	8.69141e-05	-0.221888	0.879	0.974	1
Nono	5.0822e-05	-0.221449	0.683	0.935	0.614896
Ndufb5	0.000393067	-0.220952	0.759	0.935	1
Cpt1a	9.23027e-11	-0.220778	0.112	0.431	1.11677e-06
Nsmce4a	4.18288e-06	-0.220579	0.46	0.804	0.0506087
Aldh7a1	8.05933e-09	-0.220359	0.129	0.418	9.75098e-05
Cct7	0.000564802	-0.22032	0.723	0.928	1
Ltv1	8.97406e-14	-0.219228	0.089	0.451	1.08577e-09
Cenpx	2.05034e-06	-0.218839	0.509	0.83	0.024807
Luc7l3	8.80383e-05	-0.218748	0.54	0.882	1
Glipr2	0.000281292	-0.218586	0.629	0.869	1
Dtl	8.59192e-08	-0.218491	0.125	0.379	0.00103954
Tlnrd1	1.3462e-11	-0.218451	0.147	0.516	1.62877e-07
Cbx3	0.00101858	-0.218403	0.661	0.85	1
Farsb	6.22448e-08	-0.218245	0.281	0.667	0.0007531
Cip2a	1.95422e-12	-0.218072	0.062	0.366	2.36441e-08
Exosc3	2.89284e-05	-0.217781	0.562	0.876	0.350005
Impdh1	6.35968e-08	-0.217507	0.263	0.627	0.000769458
Sec61a1	3.13055e-05	-0.217207	0.589	0.902	0.378765
Rpl28	3.00825e-06	-0.216542	0.991	0.993	0.0363968
Cops6	0.00055605	-0.216441	0.647	0.902	1
Mad2l2	2.84784e-11	-0.216034	0.196	0.614	3.4456e-07
Ubl4a	0.000149982	-0.215757	0.469	0.817	1
Cit	2.63995e-11	-0.215228	0.094	0.412	3.19408e-07
Bzw1	0.00279875	-0.21489	0.772	0.954	1
Akip1	1.23349e-09	-0.214772	0.17	0.523	1.4924e-05
Llph	8.91341e-05	-0.214564	0.625	0.915	1
Snd1	2.21755e-07	-0.214488	0.304	0.686	0.00268301
Gm21887	9.20985e-13	-0.214158	0.054	0.353	1.1143e-08
Gsr	2.31554e-07	-0.214008	0.312	0.699	0.00280157
Fos	0.366377	-0.214001	0.08	0.111	1
Gzmm	3.02597e-08	-0.213878	0.058	0.268	0.000366113
Dcun1d5	5.3073e-05	-0.213347	0.665	0.922	0.64213
Gnl3	7.20079e-10	-0.213342	0.103	0.392	8.71223e-06
Snrpb2	5.11124e-07	-0.213287	0.384	0.797	0.00618409
Psmb1	1.84838e-05	-0.213068	0.92	0.961	0.223635
Ewsr1	0.000587036	-0.212966	0.763	0.974	1
Cinp	2.03421e-10	-0.212853	0.152	0.503	2.46119e-06
Cyba	0.000991237	-0.212767	0.982	0.993	1
Tmed10	0.000208114	-0.212472	0.665	0.895	1
Kars	2.96547e-10	-0.212291	0.232	0.66	3.58792e-06
Dda1	1.2925e-05	-0.212131	0.491	0.85	0.15638
Tsn	0.000700637	-0.21206	0.616	0.889	1
Sypl	1.97819e-06	-0.211966	0.295	0.627	0.0239342
Nop10	0.000356547	-0.211819	0.607	0.895	1
Mdh1	0.000162363	-0.211796	0.732	0.961	1
Znrd2	4.52798e-09	-0.211728	0.205	0.562	5.47841e-05
Rack1	4.50716e-05	-0.211469	0.978	0.98	0.545321
Nsun2	8.50182e-09	-0.210891	0.263	0.667	0.000102863
Lef1	8.35551e-05	-0.210809	0.335	0.634	1
Gadd45gip1	1.34074e-05	-0.210618	0.455	0.81	0.162216
Lair1	1.56634e-09	-0.210542	0.147	0.471	1.89511e-05
Mrps11	2.36898e-08	-0.210541	0.295	0.706	0.000286623
Trim28	1.16437e-06	-0.210415	0.357	0.732	0.0140877
Fxn	5.88006e-12	-0.210406	0.152	0.536	7.11428e-08
Vim	0.0006429	-0.210394	0.969	0.993	1
Uchl5	2.76231e-07	-0.210365	0.348	0.725	0.00334212
Ddb1	1.91979e-06	-0.209777	0.424	0.817	0.0232275
Cyc1	0.000464301	-0.209211	0.679	0.908	1
Mtx1	2.79062e-08	-0.209165	0.272	0.647	0.000337637
Ino80e	3.43553e-06	-0.209144	0.362	0.732	0.0415664
Bhlhe40	0.00571589	-0.208938	0.446	0.66	1
Dnajc3	0.000192239	-0.208901	0.777	0.967	1
Eps8	4.58089e-09	-0.20865	0.022	0.209	5.54242e-05
Micos13	0.000210224	-0.208609	0.594	0.902	1
Rpl12	0.000116566	-0.208591	0.951	0.98	1
Psmc4	0.000109901	-0.207668	0.621	0.908	1
Knop1	1.64825e-12	-0.207642	0.138	0.529	1.99421e-08
Dpagt1	1.77424e-11	-0.207349	0.125	0.477	2.14665e-07
Fcf1	5.22027e-06	-0.207318	0.433	0.784	0.0631601
Klrg1	3.78122e-05	-0.206817	0.125	0.307	0.45749
Mrps36	3.07975e-05	-0.206733	0.58	0.889	0.37262
Mrps33	2.9953e-05	-0.206626	0.58	0.895	0.362402
Bcl2	1.09315e-08	-0.206263	0.103	0.373	0.000132261
Cetn3	1.89002e-06	-0.2061	0.406	0.804	0.0228673
Med9	1.55224e-09	-0.205658	0.17	0.516	1.87805e-05
Tmem167	0.000293152	-0.205561	0.781	0.928	1
Abcf2	5.4752e-08	-0.205322	0.263	0.654	0.000662445
Nrros	1.70651e-10	-0.205272	0.188	0.588	2.0647e-06
Hist1h3f	1.47404e-10	-0.205243	0.013	0.209	1.78344e-06
Fkbp3	0.00150494	-0.205198	0.714	0.915	1
Ndufb4	0.000334864	-0.204875	0.688	0.941	1
Pola1	1.38409e-09	-0.204187	0.129	0.438	1.67461e-05
Mrpl11	9.05614e-09	-0.203768	0.299	0.719	0.00010957
Iars2	1.49149e-08	-0.203455	0.179	0.51	0.000180456
Etf1	3.69867e-06	-0.203427	0.464	0.83	0.0447502
Hnrnpl	0.000541822	-0.203416	0.839	0.954	1
Pole	8.60655e-11	-0.203208	0.08	0.373	1.04131e-06
F2rl3	1.33699e-13	-0.202988	0.031	0.314	1.61762e-09
Exosc7	1.40592e-08	-0.202904	0.254	0.654	0.000170103
Agpat3	5.06842e-05	-0.202855	0.554	0.843	0.613228
Fes	4.83044e-10	-0.202597	0.036	0.261	5.84435e-06
Phf5a	0.000888126	-0.202211	0.647	0.876	1
Tagln2	0.000470381	-0.20213	0.96	0.987	1
Ppat	3.05167e-10	-0.202008	0.143	0.484	3.69222e-06
E2f1	6.2492e-11	-0.20183	0.094	0.399	7.56091e-07
Lyst	0.00828555	-0.201791	0.138	0.275	1
Mrpl15	1.79289e-05	-0.201137	0.478	0.804	0.216922
Aunip	9.24231e-11	-0.201023	0.036	0.268	1.11823e-06
Sec13	0.000247551	-0.200922	0.67	0.908	1
Bcat2	5.25132e-10	-0.200852	0.165	0.516	6.35357e-06
Tra2b	0.000442248	-0.200824	0.835	0.948	1
Larp7	1.60758e-07	-0.20054	0.321	0.699	0.00194501
Ifrd1	2.9962e-06	-0.2005	0.33	0.66	0.036251
Srrt	4.05686e-05	-0.200301	0.406	0.725	0.49084
Prpf38a	3.45225e-08	-0.200033	0.272	0.654	0.000417688
Sin3b	0.000181064	-0.199998	0.656	0.922	1
Pes1	2.29791e-09	-0.199973	0.219	0.608	2.78024e-05
Rmi2	4.06181e-11	-0.199958	0.076	0.373	4.91438e-07
Bcl7c	2.23674e-06	-0.199167	0.384	0.765	0.0270623
Elob	4.43187e-05	-0.199151	0.955	0.98	0.536212
Dnajc21	2.68201e-09	-0.199143	0.25	0.654	3.24497e-05
Sgo2a	1.12347e-08	-0.198944	0.058	0.275	0.000135928
Pole3	1.56655e-10	-0.198919	0.183	0.569	1.89536e-06
Nup62	2.37475e-07	-0.198682	0.241	0.562	0.00287321
Supt16	2.54169e-06	-0.19861	0.433	0.81	0.0307519
Trmt6	4.01515e-10	-0.198231	0.156	0.51	4.85793e-06
Akt1	0.00052976	-0.198168	0.603	0.83	1
Rpl32	1.27574e-06	-0.197749	0.991	0.993	0.0154352
Ak6	2.12253e-07	-0.197724	0.326	0.693	0.00256805
Pradc1	2.81068e-12	-0.197538	0.094	0.438	3.40064e-08
Hist2h2bb	1.76786e-06	-0.197413	0.08	0.275	0.0213893
Mrps10	1.74516e-11	-0.197349	0.17	0.556	2.11147e-07
Nufip1	1.27535e-11	-0.197269	0.112	0.458	1.54304e-07
Ndufs3	0.000197651	-0.197016	0.545	0.863	1
Nsd2	2.67378e-07	-0.196989	0.263	0.595	0.003235
Mad1l1	3.27691e-10	-0.196985	0.094	0.386	3.96473e-06
Cad	1.75117e-10	-0.196815	0.085	0.373	2.11874e-06
Nup93	5.65994e-11	-0.196652	0.129	0.477	6.84796e-07
Kcnab2	0.0013565	-0.19642	0.589	0.902	1
Uba2	4.77388e-05	-0.196307	0.536	0.856	0.577592
Gpatch4	1.34927e-10	-0.195918	0.045	0.288	1.63248e-06
Gdap2	9.30932e-09	-0.195781	0.143	0.458	0.000112633
Mrps12	5.06916e-05	-0.195262	0.504	0.824	0.613318
Bcl2l1	2.59344e-07	-0.195241	0.21	0.529	0.0031378
Gltp	0.000148219	-0.195152	0.741	0.948	1
Sf3b2	0.00156221	-0.195113	0.817	0.974	1
Ndufv1	7.49025e-07	-0.19508	0.429	0.837	0.00906245
D1Ertd622e	2.61012e-08	-0.195038	0.192	0.536	0.000315799
Ythdf2	2.39804e-05	-0.195012	0.42	0.778	0.290139
Eef1e1	2.66963e-07	-0.194951	0.237	0.562	0.00322999
2310009B15Rik	1.4693e-11	-0.194574	0.103	0.438	1.77771e-07
Bola2	4.35574e-05	-0.194534	0.612	0.902	0.527001
Cdc25a	1.20547e-08	-0.194292	0.121	0.399	0.000145849
Nmral1	2.47503e-09	-0.194188	0.143	0.458	2.99454e-05
Pih1d1	6.56984e-07	-0.19416	0.286	0.634	0.00794885
Zbtb8os	5.48171e-07	-0.193693	0.438	0.81	0.00663232
Brd7	2.37322e-05	-0.193547	0.362	0.699	0.287136
Dgat2	0.0152277	-0.193501	0	0.026	1
Lars	1.01443e-10	-0.193414	0.179	0.569	1.22736e-06
Rad21	0.000295463	-0.193045	0.536	0.81	1
Kras	6.50943e-06	-0.193022	0.46	0.837	0.0787576
Cdc123	2.18691e-05	-0.192977	0.46	0.804	0.264594
Ufc1	0.000428988	-0.19291	0.598	0.915	1
Slc7a5	5.19487e-12	-0.192532	0.112	0.458	6.28527e-08
Ap2s1	0.00189766	-0.192447	0.786	0.98	1
Thap12	1.12263e-09	-0.192343	0.121	0.425	1.35827e-05
Endog	7.97508e-13	-0.19215	0.031	0.301	9.64905e-09
Cdca2	2.63686e-08	-0.192118	0.054	0.261	0.000319034
Rpl4	4.58238e-05	-0.192117	0.973	0.987	0.554423
Cdk5rap3	1.6026e-06	-0.192116	0.299	0.654	0.0193899
Ndufaf4	2.82608e-09	-0.19206	0.17	0.516	3.41927e-05
Tex30	2.65918e-09	-0.192015	0.183	0.536	3.21734e-05
Mphosph10	1.77487e-09	-0.191822	0.223	0.608	2.14741e-05
Sfr1	0.0013555	-0.191777	0.656	0.908	1
Ywhah	0.00254772	-0.19174	0.897	0.948	1
Osm	1.17595e-07	-0.191685	0.049	0.242	0.00142278
Cenph	4.89797e-12	-0.191455	0.054	0.34	5.92606e-08
Zfp367	3.89567e-10	-0.191117	0.094	0.386	4.71337e-06
Arl4a	2.0817e-07	-0.190966	0.21	0.529	0.00251865
Rnaseh2c	0.000174203	-0.190861	0.54	0.856	1
Hars	2.46403e-09	-0.190676	0.286	0.693	2.98123e-05
Mtdh	0.00530141	-0.190539	0.71	0.935	1
Med8	9.39834e-06	-0.18963	0.388	0.745	0.11371
Sub1	0.0137622	-0.188949	0.964	0.974	1
Rrp15	4.33717e-09	-0.188614	0.094	0.359	5.24754e-05
Bckdk	2.76277e-11	-0.188491	0.205	0.601	3.34267e-07
Impa2	4.67711e-09	-0.188127	0.246	0.654	5.65884e-05
Ak2	0.00160809	-0.187635	0.638	0.895	1
Ep400	1.81041e-05	-0.187437	0.406	0.784	0.219042
G3bp2	0.000992687	-0.187425	0.665	0.908	1
Aaas	5.0376e-08	-0.186582	0.214	0.556	0.000609499
Naa38	5.37894e-05	-0.18657	0.571	0.922	0.650798
Tars	9.28472e-07	-0.18626	0.326	0.693	0.0112336
Polr2d	3.58215e-07	-0.186238	0.321	0.699	0.00433405
Ndufs2	0.000652627	-0.186151	0.571	0.908	1
Gmds	4.97627e-08	-0.185552	0.192	0.516	0.000602079
Polr2l	4.32715e-05	-0.185471	0.455	0.791	0.523542
Gins4	9.7129e-08	-0.185303	0.21	0.549	0.00117516
Rab5if	0.000296933	-0.185256	0.75	0.941	1
Dennd2d	4.52857e-08	-0.185201	0.299	0.686	0.000547912
Dkc1	2.84374e-07	-0.185197	0.237	0.556	0.00344064
Kmt5a	8.85774e-05	-0.184978	0.402	0.739	1
Zfp593	1.99221e-10	-0.184831	0.188	0.588	2.41038e-06
Cirbp	4.66032e-09	-0.184762	0.277	0.686	5.63852e-05
Hist1h2ai	4.11105e-09	-0.184675	0.018	0.196	4.97396e-05
Agfg2	2.22916e-07	-0.184598	0.259	0.608	0.00269706
Adh5	0.000105022	-0.184361	0.5	0.817	1
Shmt1	1.64034e-09	-0.184186	0.031	0.235	1.98465e-05
Gart	3.14505e-08	-0.183987	0.161	0.471	0.00038052
Jpt2	2.4846e-13	-0.183711	0.08	0.425	3.00612e-09
Polr2j	0.000380313	-0.183542	0.54	0.882	1
Pola2	4.20287e-09	-0.183263	0.152	0.464	5.08506e-05
Ppid	3.93577e-06	-0.183149	0.357	0.739	0.0476189
Eif4e	0.000389625	-0.183134	0.446	0.771	1
Mthfd1l	3.8661e-10	-0.183104	0.107	0.412	4.6776e-06
Arf1	0.0016637	-0.182521	0.929	0.98	1
Emc2	2.10491e-06	-0.182363	0.335	0.699	0.0254674
Mpg	5.29081e-10	-0.182268	0.161	0.523	6.40136e-06
Apip	1.04874e-08	-0.182202	0.196	0.542	0.000126887
Noc4l	2.14678e-08	-0.181778	0.223	0.595	0.000259739
Pspc1	2.57984e-07	-0.181457	0.214	0.549	0.00312135
Cct3	1.26956e-05	-0.18105	0.46	0.804	0.153604
Ercc1	8.32386e-07	-0.180923	0.29	0.66	0.010071
Nop9	6.25345e-08	-0.180886	0.232	0.582	0.000756605
Wdr83os	0.00119108	-0.180723	0.665	0.915	1
Timm9	1.44812e-11	-0.180653	0.125	0.484	1.75207e-07
Haus7	4.82391e-11	-0.180623	0.067	0.346	5.83645e-07
Klhdc2	1.001e-13	-0.180413	0.094	0.464	1.21111e-09
Mrps17	4.44394e-07	-0.180195	0.388	0.81	0.00537673
Cmss1	1.12606e-13	-0.179984	0.049	0.359	1.36242e-09
Hadh	1.1928e-07	-0.179715	0.286	0.654	0.00144316
Aarsd1	2.69824e-07	-0.179596	0.304	0.686	0.0032646
Smc6	4.26835e-05	-0.179493	0.482	0.824	0.516427
Ccl3	0.0607755	-0.179458	0.018	0.052	1
Prkar2a	8.66761e-08	-0.178986	0.112	0.366	0.00104869
Psmd2	0.0011721	-0.178905	0.638	0.915	1
Ube2j2	0.000475459	-0.178851	0.545	0.837	1
Donson	3.01176e-06	-0.178559	0.205	0.49	0.0364392
Vcp	0.0012213	-0.178129	0.817	0.967	1
Dcps	1.31974e-05	-0.178114	0.42	0.778	0.159675
Rock2	7.95385e-05	-0.178076	0.214	0.464	0.962337
Ppm1g	0.00057555	-0.178037	0.665	0.869	1
Smchd1	0.000280499	-0.177864	0.67	0.935	1
Mrpl21	7.63464e-06	-0.177804	0.442	0.837	0.0923715
Wdr75	2.9803e-08	-0.177732	0.134	0.418	0.000360586
Acp1	5.55077e-06	-0.177674	0.402	0.765	0.0671588
Rad50	4.22676e-06	-0.177641	0.254	0.562	0.0511395
Pinx1	1.08303e-10	-0.177617	0.112	0.438	1.31036e-06
Edem1	0.000193607	-0.177554	0.491	0.843	1
Cdk5rap1	1.56765e-12	-0.177458	0.031	0.294	1.8967e-08
Kremen2	6.33694e-09	-0.177204	0.094	0.359	7.66707e-05
Mrpl55	1.43651e-08	-0.177195	0.228	0.588	0.000173804
Gcat	5.06988e-10	-0.177015	0.085	0.366	6.13405e-06
Ccdc25	3.05447e-08	-0.17695	0.321	0.752	0.00036956
Psma3	0.000151285	-0.176916	0.897	0.967	1
Hirip3	6.47045e-09	-0.176826	0.094	0.353	7.82859e-05
Eif4g2	0.00398557	-0.176821	0.763	0.941	1
Wdr3	7.3012e-09	-0.176663	0.152	0.471	8.83372e-05
Lgals3	0.346593	-0.176325	0.705	0.771	1
Xpnpep1	1.88624e-06	-0.176285	0.312	0.686	0.0228217
Ccne2	1.54313e-09	-0.175862	0.022	0.216	1.86703e-05
Ssbp1	8.65799e-06	-0.175844	0.42	0.778	0.104753
Gle1	5.29064e-05	-0.175778	0.219	0.49	0.640115
Wdr43	6.87387e-10	-0.175676	0.192	0.575	8.31669e-06
Xrn2	0.000241599	-0.175325	0.625	0.895	1
Nudt1	3.56836e-09	-0.175267	0.129	0.431	4.31736e-05
Sapcd2	3.0352e-11	-0.175201	0.018	0.235	3.67229e-07
Prdx5	0.00783794	-0.175171	0.674	0.895	1
Gcsh	1.32669e-11	-0.175047	0.085	0.399	1.60516e-07
Ddx39b	0.00044774	-0.174314	0.746	0.922	1
Pnn	0.00127091	-0.174249	0.549	0.863	1
Gm14718	3.51692e-07	-0.173966	0.004	0.124	0.00425512
Pdk3	1.00649e-10	-0.173905	0.174	0.569	1.21775e-06
Polr3h	1.96534e-13	-0.173816	0.036	0.32	2.37786e-09
Gipc1	1.17379e-10	-0.173741	0.165	0.549	1.42017e-06
Cse1l	2.95196e-08	-0.173709	0.156	0.471	0.000357158
Emc4	3.63593e-05	-0.173435	0.446	0.85	0.439911
Fkbp5	7.93809e-06	-0.173299	0.29	0.627	0.096043
Tsfm	1.21632e-08	-0.173268	0.21	0.562	0.000147163
Iws1	1.34119e-08	-0.172978	0.21	0.575	0.00016227
Anapc16	0.000131266	-0.172783	0.455	0.791	1
Sgo1	3.15414e-09	-0.172659	0.054	0.281	3.8162e-05
Chsy1	2.57555e-08	-0.172571	0.237	0.608	0.000311616
Mettl1	2.93236e-12	-0.172515	0.031	0.288	3.54786e-08
Clpx	1.12268e-07	-0.172445	0.134	0.418	0.00135833
Flna	0.011774	-0.172278	0.804	0.941	1
Sdr39u1	8.61455e-10	-0.172276	0.174	0.542	1.04227e-05
Srprb	4.91043e-07	-0.172123	0.219	0.542	0.00594113
Gtf2f2	1.21336e-08	-0.172107	0.214	0.575	0.000146805
Rcl1	7.17729e-10	-0.171881	0.067	0.327	8.6838e-06
Commd10	8.17664e-08	-0.17186	0.201	0.529	0.000989292
Ik	2.38822e-06	-0.171563	0.366	0.778	0.0288951
Arhgdia	0.00257063	-0.171559	0.955	0.987	1
Eef1b2	0.00220505	-0.171401	0.955	0.974	1
Bak1	0.000124158	-0.17122	0.638	0.908	1
Mrpl2	3.44599e-09	-0.171078	0.237	0.627	4.16931e-05
Nudt19	1.47123e-08	-0.170902	0.228	0.608	0.000178005
Mrps22	3.72267e-08	-0.170809	0.121	0.386	0.000450405
Parpbp	1.77853e-09	-0.170522	0.045	0.268	2.15185e-05
Pabpn1	0.00786488	-0.17051	0.777	0.948	1
Timm10	2.41619e-11	-0.170368	0.107	0.444	2.92334e-07
Dpm3	0.000155863	-0.170347	0.629	0.908	1
Trbv31	0.47977	-0.1703	0.125	0.15	1
Grwd1	1.35754e-09	-0.17028	0.054	0.288	1.64248e-05
Hist1h2bm	1.69053e-09	-0.170237	0.022	0.216	2.04537e-05
Edf1	0.00162847	-0.170224	0.929	0.98	1
Ehd4	3.39692e-07	-0.169856	0.219	0.529	0.00410993
Slc36a3os	8.14264e-09	-0.169824	0.129	0.431	9.85177e-05
Cdc26	3.98591e-05	-0.169792	0.366	0.745	0.482256
Cfap298	4.33053e-07	-0.16979	0.183	0.471	0.00523951
Ect2	2.03725e-09	-0.16978	0.076	0.333	2.46487e-05
Wdr74	1.50112e-08	-0.169672	0.205	0.575	0.000181621
Phb	3.013e-06	-0.169664	0.406	0.778	0.0364543
Psmf1	1.00792e-08	-0.169624	0.268	0.68	0.000121949
Sfpq	0.000786343	-0.169524	0.79	0.967	1
Dera	0.000528827	-0.169473	0.5	0.81	1
Ptbp1	0.00261693	-0.169341	0.656	0.876	1
AB124611	5.21619e-07	-0.169012	0.152	0.425	0.00631106
Eif1ad	1.96827e-06	-0.168936	0.295	0.634	0.0238141
Me2	0.000191588	-0.168557	0.433	0.765	1
Cpsf4	3.15103e-08	-0.168345	0.196	0.542	0.000381243
Mydgf	7.03311e-06	-0.168258	0.42	0.81	0.0850935
Tcof1	0.00090209	-0.16822	0.545	0.85	1
Rps27a	1.94738e-05	-0.168155	1	0.993	0.235613
Nabp1	0.0109634	-0.16812	0.268	0.451	1
Map3k8	3.90683e-08	-0.168063	0.062	0.281	0.000472687
Gfer	4.94313e-09	-0.167988	0.21	0.588	5.9807e-05
H2afj	0.00247441	-0.167987	0.875	0.967	1
Immt	8.9641e-06	-0.167772	0.411	0.745	0.108457
C1qb	0.000555497	-0.167678	0	0.052	1
Pabpc4	1.40495e-08	-0.16765	0.098	0.366	0.000169985
Cmc1	0.000514281	-0.167601	0.478	0.837	1
Eprs	4.30563e-06	-0.167537	0.357	0.725	0.0520938
Cltb	2.40916e-10	-0.167376	0.147	0.497	2.91484e-06
Epas1	4.69812e-09	-0.167199	0.054	0.281	5.68426e-05
Acaa2	2.09523e-08	-0.166977	0.272	0.673	0.000253502
Cenpq	3.25562e-07	-0.166879	0.143	0.418	0.00393897
Rrbp1	0.00462529	-0.166854	0.616	0.882	1
Dpm1	0.00512836	-0.166618	0.522	0.81	1
Timeless	4.15858e-11	-0.166415	0.094	0.405	5.03147e-07
Pdcd5	0.00152447	-0.166349	0.696	0.928	1
Hnrnpm	0.00100388	-0.16625	0.656	0.928	1
Exo1	1.21286e-12	-0.166176	0.004	0.222	1.46744e-08
Zranb2	0.000134744	-0.166	0.438	0.804	1
Kpna3	1.43407e-08	-0.16593	0.161	0.49	0.000173508
Ngdn	0.000956694	-0.165852	0.571	0.869	1
Cpsf3	9.41924e-12	-0.165852	0.219	0.673	1.13963e-07
Gemin6	6.83778e-15	-0.16579	0.022	0.314	8.27303e-11
Rpl35	2.25885e-05	-0.165757	0.996	0.993	0.273298
Eif2b3	1.14584e-11	-0.16573	0.076	0.386	1.38635e-07
2310011J03Rik	0.000930376	-0.165678	0.562	0.882	1
Pom121	4.72682e-08	-0.165548	0.156	0.458	0.000571898
Bard1	1.69976e-12	-0.165509	0.031	0.294	2.05654e-08
Raly	0.00757602	-0.165434	0.879	0.948	1
Aprt	0.0140284	-0.164897	0.786	0.928	1
Psmb7	0.000379794	-0.164751	0.54	0.856	1
Kcnn4	0.00453067	-0.164649	0.621	0.856	1
Traip	4.45963e-13	-0.164277	0.013	0.255	5.39571e-09
Ndufs4	0.00100815	-0.164193	0.656	0.935	1
Cox8a	0.000192979	-0.164118	0.982	0.98	1
Isoc1	6.31766e-09	-0.164083	0.152	0.471	7.64373e-05
Hdgf	0.000553345	-0.163992	0.625	0.876	1
Psmc5	0.000578032	-0.163882	0.634	0.889	1
Nol7	0.0040406	-0.163802	0.746	0.948	1
Bud23	6.37652e-07	-0.163345	0.33	0.699	0.00771495
Ndufb3	0.00185235	-0.162752	0.701	0.922	1
Ung	2.46607e-08	-0.162727	0.04	0.235	0.00029837
Dbnl	0.00820795	-0.162682	0.741	0.954	1
Rrs1	9.59688e-11	-0.162537	0.112	0.444	1.16113e-06
A430005L14Rik	7.10886e-07	-0.162505	0.295	0.667	0.00860101
Ube2t	1.36233e-10	-0.162051	0.076	0.359	1.64828e-06
Pin4	0.000268197	-0.162026	0.504	0.876	1
Dhrs4	4.57795e-10	-0.16185	0.188	0.575	5.53887e-06
Gtf3c5	1.54348e-09	-0.161743	0.08	0.346	1.86746e-05
Ube2d2a	0.013092	-0.161668	0.79	0.961	1
Eif1a	3.30814e-08	-0.161368	0.281	0.673	0.000400252
Tmem109	8.52793e-07	-0.161113	0.263	0.614	0.0103179
Rasa3	4.79902e-05	-0.161091	0.362	0.68	0.580634
Rhno1	5.26321e-06	-0.161061	0.237	0.536	0.0636796
Xdh	0.000906369	-0.160914	0.161	0.346	1
Trav13-4-dv7	0.330148	-0.160771	0.022	0.039	1
Nifk	3.31285e-10	-0.159107	0.143	0.497	4.00822e-06
Yif1b	1.2571e-08	-0.158651	0.25	0.641	0.000152096
Bola1	6.3464e-07	-0.158611	0.165	0.438	0.00767851
Rcsd1	0.000169111	-0.15841	0.549	0.856	1
Mms22l	3.83024e-11	-0.158286	0.121	0.471	4.63421e-07
Ercc6l	1.97453e-09	-0.158237	0.018	0.203	2.38898e-05
Dcp2	2.62515e-05	-0.15822	0.304	0.641	0.317616
Nbn	5.93228e-10	-0.158002	0.049	0.288	7.17746e-06
Eftud2	4.6559e-05	-0.157811	0.438	0.81	0.563318
Msh6	1.65406e-09	-0.157743	0.085	0.359	2.00125e-05
Sephs1	2.73319e-09	-0.157679	0.152	0.484	3.30689e-05
Slc25a4	0.000108942	-0.157557	0.397	0.712	1
Nfu1	1.4121e-07	-0.157499	0.339	0.745	0.0017085
Mtfr2	6.00387e-11	-0.157239	0.018	0.229	7.26408e-07
Nrarp	1.10619e-09	-0.157198	0.027	0.229	1.33838e-05
Adrm1	0.00197015	-0.15713	0.585	0.856	1
Riok2	1.88234e-08	-0.157014	0.098	0.366	0.000227745
Mis18a	4.61426e-06	-0.156982	0.25	0.556	0.0558279
Gstt2	6.03666e-06	-0.156809	0.25	0.556	0.0730376
Taf6	2.25509e-09	-0.156425	0.165	0.516	2.72843e-05
Echs1	2.50914e-07	-0.15635	0.286	0.68	0.00303581
Farsa	4.9221e-07	-0.156137	0.223	0.549	0.00595524
Ctps	4.08788e-10	-0.156051	0.054	0.301	4.94593e-06
Troap	2.92586e-11	-0.155862	0.018	0.235	3.54e-07
Agpat5	4.62799e-10	-0.155804	0.165	0.542	5.59941e-06
Nelfcd	2.17175e-09	-0.15578	0.21	0.608	2.6276e-05
Dohh	7.51716e-08	-0.155706	0.263	0.654	0.000909502
Gmppa	3.19376e-08	-0.155603	0.179	0.503	0.000386413
Kctd5	9.32582e-07	-0.155428	0.183	0.471	0.0112833
Osbpl3	1.32169e-05	-0.155203	0.29	0.588	0.159912
Dna2	1.75464e-11	-0.155111	0.013	0.229	2.12294e-07
Ndufa2	0.0110767	-0.155042	0.826	0.954	1
Entpd6	8.24004e-05	-0.154738	0.098	0.275	0.996963
Blm	9.99548e-11	-0.154349	0.062	0.333	1.20935e-06
Samm50	0.000215764	-0.154089	0.469	0.817	1
Nop16	8.14864e-09	-0.153776	0.134	0.438	9.85904e-05
Il2rb	0.00848562	-0.153742	0.817	0.954	1
Cpsf2	5.01468e-06	-0.153691	0.348	0.732	0.0606726
Haus1	1.05031e-11	-0.153589	0.045	0.314	1.27077e-07
Mgst2	7.43383e-08	-0.1533	0.058	0.268	0.000899419
Arpc1a	0.000376717	-0.153139	0.554	0.856	1
Ndufs5	0.00102316	-0.153037	0.71	0.908	1
Casp8ap2	4.06962e-07	-0.153003	0.295	0.647	0.00492383
Usp14	1.95215e-06	-0.152831	0.272	0.601	0.023619
Rbmx2	1.23706e-10	-0.152735	0.103	0.418	1.49672e-06
Toe1	1.22119e-06	-0.152382	0.152	0.412	0.0147752
Mt2	6.39675e-09	-0.152269	0.004	0.157	7.73943e-05
Thoc7	0.000628984	-0.152109	0.487	0.824	1
Atad3a	1.56541e-11	-0.151908	0.022	0.255	1.89399e-07
Gnai2	0.000866785	-0.151634	0.982	0.993	1
2210016F16Rik	0.000109052	-0.151549	0.393	0.739	1
Gins3	3.5622e-10	-0.151458	0.054	0.301	4.3099e-06
Drg1	0.000137013	-0.151456	0.402	0.739	1
Mis18bp1	1.22681e-07	-0.151291	0.054	0.248	0.00148432
Snx10	1.67016e-07	-0.151173	0.134	0.405	0.00202073
Aldh9a1	2.94198e-06	-0.151147	0.295	0.641	0.035595
Ckap2	2.42573e-08	-0.150881	0.071	0.301	0.000293489
Ola1	0.000359553	-0.150876	0.558	0.85	1
Pgrmc2	7.5519e-10	-0.150779	0.089	0.379	9.13704e-06
Polr2k	0.00202287	-0.150399	0.554	0.856	1
Dars	8.74665e-05	-0.150386	0.402	0.739	1
Hmox1	8.45285e-09	-0.150229	0.071	0.314	0.000102271
Stip1	3.986e-05	-0.150031	0.473	0.837	0.482266
Gm4841	1.04586e-05	-0.14991	0.004	0.098	0.126538
Rtel1	2.32013e-10	-0.149856	0.054	0.307	2.80712e-06
Ptp4a2	0.0211249	-0.149778	0.781	0.961	1
Fibp	3.09544e-05	-0.149698	0.268	0.562	0.374517
Serhl	2.28231e-06	-0.149696	0.223	0.529	0.0276137
Tbcb	0.00111418	-0.149684	0.652	0.908	1
Twistnb	3.44831e-06	-0.149674	0.321	0.693	0.0417212
Tmem160	0.0224865	-0.149402	0.723	0.948	1
Lpcat1	1.7021e-06	-0.149198	0.107	0.333	0.0205937
Pogk	4.78571e-10	-0.149183	0.045	0.281	5.79023e-06
Thop1	9.7164e-10	-0.149173	0.058	0.301	1.17559e-05
Stt3a	0.000325203	-0.149147	0.473	0.797	1
Kbtbd11	2.18807e-05	-0.149119	0.335	0.66	0.264735
Ccdc43	3.81038e-09	-0.149101	0.103	0.386	4.61018e-05
Dnph1	3.17912e-11	-0.149045	0	0.183	3.84642e-07
Uqcrc2	0.014311	-0.148952	0.638	0.908	1
Pelp1	8.51701e-10	-0.14854	0.103	0.405	1.03047e-05
Arl6ip4	0.000371163	-0.148519	0.522	0.876	1
Prmt7	2.46278e-10	-0.148513	0.089	0.386	2.97972e-06
Sympk	1.69377e-05	-0.148395	0.219	0.51	0.204929
Txlna	9.79059e-10	-0.148237	0.17	0.529	1.18456e-05
Lamtor4	0.0223486	-0.148119	0.683	0.954	1
Them6	5.02797e-09	-0.147177	0.138	0.458	6.08335e-05
Crip2	1.25223e-07	-0.147127	0.179	0.464	0.00151507
Nfkbiz	0.00319454	-0.147059	0.183	0.353	1
Gemin2	2.67494e-07	-0.147006	0.156	0.444	0.00323641
Umps	8.65398e-08	-0.146811	0.214	0.549	0.00104704
4930579G24Rik	1.91307e-10	-0.146688	0.067	0.34	2.31463e-06
Myb	1.69947e-09	-0.146504	0.058	0.301	2.05619e-05
Mrpl48	9.77087e-09	-0.146479	0.192	0.549	0.000118218
Cenpn	1.26791e-10	-0.14647	0.04	0.281	1.53404e-06
Mrps18a	0.000123259	-0.146438	0.433	0.752	1
Gtf3a	0.000121112	-0.146409	0.411	0.739	1
Pum3	6.07222e-05	-0.146381	0.286	0.569	0.734677
Aars	1.85283e-08	-0.146206	0.263	0.686	0.000224174
Tmco4	2.3835e-09	-0.146175	0.138	0.464	2.8838e-05
Kif18a	1.40166e-08	-0.145999	0.027	0.209	0.000169587
B020010K11Rik	1.72058e-10	-0.14578	0.04	0.281	2.08173e-06
Wrap73	2.74544e-05	-0.14568	0.17	0.412	0.332171
Slirp	1.83362e-06	-0.145639	0.371	0.758	0.022185
D8Ertd738e	0.00328679	-0.1456	0.893	0.961	1
Ilk	0.00147674	-0.145519	0.571	0.889	1
Copg1	4.33619e-05	-0.145459	0.375	0.739	0.524636
Epop	1.53088e-10	-0.145447	0.022	0.235	1.85222e-06
Spint2	1.32501e-05	-0.145419	0.384	0.752	0.160313
Coro1c	6.62526e-06	-0.145396	0.388	0.732	0.080159
Nras	2.70626e-05	-0.145389	0.353	0.706	0.32743
Rpl7	0.000566867	-0.145288	0.991	0.987	1
Hint2	2.03322e-08	-0.145231	0.156	0.477	0.000246
Brip1	1.08957e-09	-0.145221	0.054	0.294	1.31827e-05
E2f3	1.284e-06	-0.145197	0.121	0.366	0.0155351
St6galnac4	9.90214e-06	-0.145146	0.246	0.562	0.119806
Errfi1	0.0001251	-0.145102	0.165	0.373	1
Brd3	0.000164511	-0.144727	0.179	0.405	1
Hnrnpc	0.000315629	-0.144666	0.536	0.869	1
Hist2h4	0.000809607	-0.144654	0.076	0.203	1
Psme2	0.0145002	-0.144554	0.964	0.987	1
Med25	4.7706e-09	-0.144452	0.241	0.634	5.77195e-05
Abcb9	9.49559e-06	-0.144408	0.192	0.444	0.114887
Sart1	3.97407e-05	-0.144178	0.402	0.771	0.480822
Caprin1	0.0044041	-0.144167	0.567	0.882	1
Paxip1	4.65916e-08	-0.143721	0.107	0.366	0.000563712
Ly6g	4.12221e-06	-0.143708	0	0.092	0.0498746
Nup205	6.11693e-09	-0.14362	0.076	0.327	7.40087e-05
Ezr	0.00742913	-0.143559	0.866	0.98	1
U2surp	0.000702723	-0.143295	0.518	0.863	1
Cstf2	3.41986e-07	-0.143198	0.219	0.542	0.00413769
Gmppb	6.03402e-09	-0.143144	0.219	0.614	7.30057e-05
Hist1h3c	1.93784e-06	-0.143121	0.022	0.157	0.0234459
Msrb1	0.000172031	-0.142973	0.482	0.824	1
Tfam	3.41911e-07	-0.142928	0.263	0.627	0.00413678
Apex1	6.68699e-10	-0.142925	0.058	0.307	8.09059e-06
Ddx42	1.63549e-05	-0.142852	0.357	0.693	0.197878
Chd4	0.00918991	-0.142785	0.612	0.889	1
Cnot10	4.51043e-07	-0.142729	0.214	0.542	0.00545717
Dnajc25	9.79303e-09	-0.142577	0.085	0.34	0.000118486
Mrpl46	2.53262e-06	-0.142551	0.241	0.562	0.0306421
Babam1	6.5527e-05	-0.142304	0.442	0.837	0.792811
Copb2	0.00189476	-0.14222	0.558	0.863	1
Lsm11	2.60919e-08	-0.142106	0.08	0.32	0.000315686
Ston2	1.53282e-10	-0.142059	0.04	0.281	1.85456e-06
Rbms1	0.0154409	-0.14204	0.741	0.967	1
Rpl11	0.00019633	-0.14203	1	1	1
Fcho1	0.000320891	-0.141915	0.393	0.719	1
Psmd11	0.000915821	-0.141594	0.643	0.895	1
Sephs2	7.84689e-07	-0.141594	0.321	0.693	0.00949395
Hyou1	9.17785e-06	-0.141504	0.246	0.536	0.111043
Pus1	1.16414e-08	-0.141313	0.129	0.431	0.00014085
Sar1a	0.00015179	-0.141199	0.473	0.81	1
Rpl8	0.000891077	-0.141193	1	0.993	1
Hspa14	2.21875e-05	-0.141187	0.317	0.667	0.268446
Flywch1	1.03422e-06	-0.141034	0.134	0.386	0.0125131
Foxm1	9.61325e-09	-0.140828	0.054	0.275	0.000116311
Rps3a1	0.000702089	-0.140756	0.996	0.993	1
Trat1	2.12691e-05	-0.140596	0.107	0.294	0.257335
Ppif	1.6793e-05	-0.140535	0.246	0.529	0.203178
F830016B08Rik	0.00351402	-0.140482	0.013	0.072	1
Tsen54	2.59414e-10	-0.140259	0.103	0.418	3.13865e-06
Erp29	0.0136605	-0.14016	0.647	0.908	1
Palm	6.55586e-07	-0.140155	0.045	0.216	0.00793193
Denr	3.81806e-05	-0.139843	0.478	0.843	0.461947
Ncapd3	1.43397e-08	-0.139801	0.183	0.523	0.000173496
Trap1	8.62904e-07	-0.139472	0.232	0.562	0.0104403
Ssr3	0.0011993	-0.13944	0.513	0.824	1
Nars	0.000155486	-0.139378	0.473	0.797	1
Mia2	1.85243e-05	-0.139147	0.317	0.654	0.224126
Utp15	3.31456e-10	-0.139014	0.089	0.386	4.01029e-06
Cox6c	0.00654854	-0.138928	0.951	0.98	1
Vps33a	0.0026147	-0.138915	0.165	0.34	1
Ccdc59	0.00308653	-0.138875	0.478	0.771	1
Ndufb10	0.00260517	-0.138698	0.826	0.954	1
Ppp1r7	1.48271e-05	-0.13866	0.259	0.556	0.179394
Slc25a3	0.0117883	-0.138637	0.938	0.961	1
Polr2i	2.34686e-06	-0.138566	0.371	0.771	0.0283947
Rpsa	0.000344482	-0.138349	0.996	0.993	1
Pyroxd1	2.77638e-06	-0.138228	0.071	0.261	0.0335914
Ankrd55	0.116495	-0.138183	0.018	0.046	1
Pgd	3.83713e-05	-0.138127	0.33	0.673	0.464254
Ddx3x	1.11149e-06	-0.138095	0.272	0.621	0.013448
Tmem256	9.04084e-05	-0.138031	0.509	0.869	1
Tbl3	3.33934e-08	-0.137914	0.125	0.405	0.000404027
Rnf187	0.00265105	-0.137854	0.701	0.935	1
Alg8	6.85787e-10	-0.137812	0.036	0.255	8.29733e-06
Haus6	2.70654e-08	-0.137673	0.112	0.386	0.000327464
Ier3	8.86557e-07	-0.137517	0.004	0.118	0.0107265
Wbp11	4.72867e-06	-0.13751	0.33	0.68	0.0572122
Fasn	1.04252e-07	-0.137429	0.112	0.366	0.00126134
Gm10131	2.70292e-08	-0.137198	0.125	0.418	0.000327026
Seh1l	2.12211e-06	-0.137123	0.201	0.497	0.0256754
Cox4i1	0.0126246	-0.136942	0.973	0.98	1
Gm17092	3.95278e-08	-0.136743	0.036	0.222	0.000478247
Mrpl13	7.71231e-05	-0.136631	0.379	0.725	0.933113
Abce1	1.94641e-05	-0.136471	0.201	0.451	0.235497
Ube2a	0.0077201	-0.136448	0.674	0.882	1
Mrps30	3.47535e-06	-0.136316	0.304	0.667	0.0420482
Nop14	4.92459e-07	-0.136234	0.156	0.438	0.00595826
Ubac1	1.22829e-07	-0.136163	0.188	0.51	0.0014861
Kif2c	1.32028e-09	-0.136047	0.045	0.275	1.5974e-05
Fzr1	8.779e-06	-0.135968	0.277	0.588	0.106217
Zfand2b	3.22915e-05	-0.135862	0.268	0.595	0.390694
Apoo	2.63651e-10	-0.135714	0.112	0.431	3.18991e-06
Tedc1	1.03061e-12	-0.135653	0.027	0.288	1.24694e-08
Mrps5	8.1771e-07	-0.135635	0.259	0.595	0.00989347
Kti12	3.14959e-06	-0.135411	0.246	0.562	0.0381069
Mthfd1	1.511e-08	-0.135224	0.071	0.307	0.000182816
Wdr61	8.92948e-07	-0.134773	0.295	0.66	0.0108038
0610010K14Rik	0.000769844	-0.134663	0.473	0.81	1
Tpst1	9.47606e-10	-0.134602	0.013	0.196	1.14651e-05
Aig1	9.79054e-08	-0.134504	0.107	0.366	0.00118456
Msto1	3.26586e-08	-0.134485	0.116	0.399	0.000395136
Dlat	2.62881e-06	-0.134473	0.183	0.464	0.031806
Etfdh	7.01626e-08	-0.134242	0.179	0.503	0.000848897
Cdca7l	3.5742e-07	-0.134232	0.103	0.34	0.00432442
Sod1	5.54738e-07	-0.13419	0.25	0.608	0.00671178
Plpp5	7.52973e-07	-0.134167	0.062	0.255	0.00911022
Dynll2	3.75626e-05	-0.134076	0.366	0.699	0.454469
Ift27	8.24243e-08	-0.134049	0.25	0.627	0.000997252
Stat5a	0.000305765	-0.133964	0.17	0.373	1
Aurkaip1	0.00366088	-0.133947	0.746	0.954	1
Hsp90ab1	0.000348308	-0.133885	0.996	0.993	1
Surf2	1.29746e-07	-0.133841	0.165	0.477	0.0015698
Ddx18	1.43187e-05	-0.133744	0.339	0.686	0.173242
Tfrc	1.70815e-09	-0.133632	0.049	0.281	2.06669e-05
Tomm70a	0.000105051	-0.133572	0.388	0.732	1
Cd3eap	7.17911e-08	-0.133398	0.04	0.229	0.0008686
Plin2	5.55274e-05	-0.133338	0.246	0.523	0.671826
Thoc3	1.7733e-09	-0.133337	0.192	0.582	2.14552e-05
Vps29	0.0134495	-0.13323	0.732	0.928	1
Ndufa9	0.000423035	-0.133085	0.482	0.824	1
Dynll1	0.0209523	-0.133061	0.902	0.967	1
Cenpv	6.12625e-09	-0.132905	0.116	0.412	7.41215e-05
Spdl1	1.48662e-08	-0.132824	0.049	0.261	0.000179867
Gpr146	3.71331e-08	-0.132691	0.071	0.301	0.000449273
Tmed2	0.0149716	-0.132598	0.844	0.941	1
Psmc3ip	3.90705e-08	-0.132429	0.085	0.327	0.000472714
Timm13	0.00706531	-0.132394	0.777	0.941	1
Mid1ip1	5.1718e-08	-0.132186	0.138	0.431	0.000625736
Odf2	0.000136596	-0.131811	0.25	0.503	1
Pla2g12a	4.7291e-10	-0.131758	0.036	0.261	5.72174e-06
Chil5	0.0448346	-0.131739	0.036	0.085	1
Cox6b1	0.00528418	-0.131368	0.969	0.987	1
Brca1	1.09039e-07	-0.131345	0.054	0.255	0.00131926
Hbs1l	9.22174e-06	-0.131211	0.286	0.614	0.111574
Rnaseh1	3.76878e-08	-0.130998	0.125	0.412	0.000455985
Ska3	9.15518e-09	-0.130952	0.036	0.235	0.000110769
Sra1	0.034649	-0.130821	0.71	0.922	1
Uba1	0.0259152	-0.130741	0.786	0.961	1
Dym	0.00986524	-0.130711	0.174	0.327	1
Nup98	2.47203e-06	-0.130704	0.143	0.392	0.0299091
Gimap7	0.0279931	-0.130689	0.692	0.941	1
Il18r1	0.00042792	-0.130459	0.438	0.765	1
Fdps	0.000222895	-0.130388	0.455	0.771	1
Sf3a1	0.000330444	-0.130277	0.424	0.765	1
Mfn2	9.6111e-05	-0.13024	0.089	0.255	1
Zfp106	3.63046e-05	-0.130235	0.286	0.614	0.439249
Lsg1	4.48294e-08	-0.130131	0.188	0.523	0.000542391
Dbr1	3.09237e-06	-0.129947	0.174	0.438	0.0374146
Mrps25	4.51358e-05	-0.129925	0.268	0.569	0.546098
1700017B05Rik	7.06615e-07	-0.129898	0.205	0.516	0.00854933
Il21	0.0136692	-0.129724	0.067	0.15	1
Gclm	9.37623e-06	-0.129723	0.375	0.765	0.113443
Aimp1	0.00282702	-0.129717	0.665	0.928	1
Dennd4b	0.00482867	-0.129701	0.098	0.222	1
Nup133	1.09963e-08	-0.129676	0.045	0.255	0.000133044
Mtbp	1.82476e-07	-0.129538	0.062	0.268	0.00220778
Gtf2h5	0.000802566	-0.129538	0.576	0.882	1
Ppa2	6.09101e-08	-0.129417	0.143	0.438	0.000736952
Slc25a10	1.6645e-08	-0.129358	0.036	0.229	0.000201388
Prkcsh	0.00490029	-0.129284	0.482	0.791	1
Lin9	3.81955e-06	-0.129158	0.049	0.209	0.0462127
Sema7a	1.50195e-05	-0.129048	0.098	0.288	0.181721
Cdc5l	0.000805116	-0.128671	0.491	0.824	1
Borcs7	5.30477e-10	-0.1286	0.089	0.379	6.41824e-06
M6pr	0.0364916	-0.128465	0.71	0.908	1
Gstcd	2.07107e-07	-0.128438	0.062	0.268	0.00250579
Chek1	1.09331e-07	-0.128334	0.049	0.242	0.00132279
Prr5	1.39585e-07	-0.12826	0.027	0.19	0.00168884
Gng12	6.74845e-07	-0.128259	0.183	0.477	0.00816495
Egr2	0.729589	-0.12822	0.049	0.059	1
Snx17	3.94873e-05	-0.12816	0.411	0.778	0.477757
Slc29a1	6.68666e-06	-0.128143	0.219	0.503	0.0809019
Arcn1	3.10565e-05	-0.127946	0.397	0.758	0.375753
Slc38a1	0.000130691	-0.127863	0.429	0.739	1
Kri1	5.74868e-06	-0.127827	0.192	0.471	0.0695532
Saal1	6.59518e-09	-0.12779	0.125	0.425	7.97951e-05
Rfwd3	3.17994e-06	-0.127636	0.17	0.425	0.038474
Nr2c2ap	2.50064e-07	-0.127493	0.272	0.627	0.00302553
Med30	0.013931	-0.127427	0.58	0.797	1
Arfgap3	1.10794e-06	-0.127412	0.049	0.222	0.0134049
Rad54l	6.09984e-07	-0.127356	0.045	0.216	0.0073802
Exosc5	5.94585e-06	-0.127269	0.277	0.614	0.0719389
Rbmx	5.39208e-05	-0.127254	0.304	0.614	0.652388
Smim26	4.33231e-07	-0.12702	0.241	0.588	0.00524166
Hsd17b12	5.12314e-06	-0.126956	0.295	0.634	0.0619849
Ap1m1	0.00800321	-0.12695	0.554	0.83	1
Zcchc17	5.07048e-05	-0.126918	0.415	0.797	0.613478
Fam76b	1.85849e-06	-0.126704	0.21	0.516	0.0224859
Chchd7	3.74139e-07	-0.126637	0.17	0.464	0.00452671
Haspin	1.97802e-08	-0.126593	0.116	0.399	0.000239321
Parp2	3.09515e-07	-0.126574	0.183	0.484	0.00374482
Commd1	6.84733e-05	-0.1264	0.455	0.817	0.828459
Hikeshi	0.000100228	-0.12635	0.411	0.758	1
Polr2b	1.4559e-05	-0.126295	0.246	0.542	0.176149
Casp8	0.153043	-0.126231	0.625	0.863	1
Dph5	1.46603e-07	-0.12601	0.143	0.425	0.00177375
Plxdc1	2.29551e-07	-0.125944	0.098	0.333	0.00277734
Cwc27	5.11155e-09	-0.125928	0.098	0.379	6.18446e-05
Smim4	8.34479e-06	-0.125907	0.263	0.588	0.100964
Chmp6	1.24731e-06	-0.125896	0.339	0.739	0.0150913
Rap1gap2	0.00105871	-0.125862	0.049	0.15	1
Phf11a	1.08363e-06	-0.125791	0.281	0.634	0.0131109
Utp23	1.26612e-07	-0.125779	0.192	0.523	0.00153188
Rpl15	0.000674274	-0.125716	0.991	0.987	1
Mettl5	1.37698e-06	-0.125679	0.089	0.301	0.0166601
Tsr1	4.68686e-07	-0.125559	0.107	0.346	0.00567063
Imp3	0.00457347	-0.125449	0.478	0.745	1
Dhcr24	2.06062e-06	-0.125313	0.098	0.314	0.0249314
Cenpb	0.000199471	-0.125185	0.33	0.627	1
Tube1	2.09092e-10	-0.125097	0.013	0.209	2.5298e-06
Bzw2	2.03672e-05	-0.125064	0.299	0.621	0.246423
Snip1	2.50714e-05	-0.124905	0.174	0.425	0.303339
Utp18	2.23612e-08	-0.124871	0.201	0.556	0.000270548
Rpl26	0.00203474	-0.124848	0.982	0.993	1
Slc25a51	1.98209e-08	-0.124776	0.138	0.451	0.000239813
Pacsin2	9.9909e-07	-0.124763	0.196	0.503	0.012088
Txndc16	0.0326834	-0.124762	0.054	0.118	1
Fubp1	0.00449141	-0.124688	0.576	0.843	1
Pop7	0.000169694	-0.124674	0.406	0.739	1
Fhl2	0.000177934	-0.124608	0.201	0.431	1
Sdhd	0.00746643	-0.12452	0.612	0.882	1
Unc5cl	2.65111e-05	-0.124315	0.049	0.19	0.320758
Elmo2	6.70474e-06	-0.124269	0.147	0.392	0.0811207
Lnpk	1.17225e-09	-0.123999	0.103	0.399	1.41831e-05
Mtx2	1.67675e-06	-0.123898	0.219	0.529	0.020287
Clic1	0.0015637	-0.123758	0.987	0.98	1
Mtfmt	2.08238e-08	-0.123686	0.134	0.438	0.000251947
Igsf23	0.000390026	-0.123644	0.067	0.196	1
Sbk1	3.30366e-09	-0.123416	0.054	0.288	3.9971e-05
Ccar1	7.42524e-05	-0.123185	0.464	0.843	0.898379
Mbnl3	1.12773e-09	-0.123013	0.058	0.307	1.36445e-05
Erlin2	7.86403e-05	-0.122742	0.04	0.163	0.95147
Aggf1	0.00114724	-0.122712	0.393	0.693	1
Lta	0.0776915	-0.122624	0.103	0.176	1
Gm10143	6.46242e-09	-0.122579	0.027	0.216	7.81888e-05
Polr1c	9.1454e-06	-0.122513	0.161	0.418	0.11065
Ptp4a3	3.89503e-05	-0.122305	0.33	0.641	0.471259
Acadl	0.00932293	-0.122305	0.638	0.941	1
Rac1	0.00383021	-0.122244	0.938	0.974	1
Lrr1	1.07162e-09	-0.122224	0.013	0.196	1.29656e-05
Sec63	8.1066e-06	-0.12215	0.326	0.667	0.0980818
Pdlim1	5.75066e-05	-0.122097	0.228	0.477	0.695773
Usp7	9.27126e-05	-0.122025	0.246	0.503	1
Ttc7	0.00359122	-0.121894	0.286	0.523	1
1190007I07Rik	1.30452e-06	-0.121878	0.147	0.405	0.0157834
Pten	0.00306675	-0.121822	0.58	0.83	1
1500011B03Rik	0.000124763	-0.12169	0.344	0.66	1
Ormdl2	2.72106e-05	-0.121594	0.362	0.739	0.329221
Tpr	0.0467645	-0.121487	0.884	0.974	1
Pimreg	6.16561e-07	-0.121088	0.031	0.19	0.00745977
Hk2	2.03763e-07	-0.120869	0.022	0.176	0.00246533
Klhdc3	1.79826e-05	-0.120783	0.246	0.562	0.217572
Otud6b	4.76769e-09	-0.120767	0.067	0.314	5.76843e-05
Mrpl58	0.00304357	-0.120746	0.603	0.895	1
Gale	1.19824e-08	-0.120738	0.098	0.366	0.000144975
Prep	2.82221e-06	-0.120667	0.219	0.529	0.0341459
Slc30a9	0.000676264	-0.120524	0.152	0.34	1
Atp13a3	0.0013424	-0.12052	0.321	0.569	1
Med4	1.51469e-06	-0.120395	0.241	0.588	0.0183262
Ctc1	2.99552e-09	-0.120382	0.027	0.222	3.62428e-05
Cactin	1.21976e-06	-0.120352	0.192	0.497	0.0147579
Zfand5	9.48012e-05	-0.120328	0.424	0.778	1
Tmem106a	0.000987114	-0.120146	0.08	0.209	1
Mto1	1.23507e-08	-0.120134	0.098	0.373	0.000149431
Mcm10	3.79799e-08	-0.119947	0.036	0.222	0.000459519
Picalm	0.010316	-0.119791	0.522	0.778	1
2410004B18Rik	4.05953e-07	-0.119771	0.286	0.68	0.00491162
Preb	6.58921e-06	-0.119684	0.312	0.667	0.0797229
Sec22b	0.00454469	-0.119682	0.451	0.745	1
Piga	2.66401e-07	-0.119603	0.031	0.196	0.00322319
Ccdc167	5.7042e-09	-0.119602	0.156	0.497	6.90152e-05
Trmt5	2.89599e-06	-0.119566	0.04	0.196	0.0350386
Metrn	1.99581e-07	-0.119286	0.196	0.529	0.00241473
Ddx27	5.27305e-06	-0.119279	0.335	0.712	0.0637987
Wdhd1	1.57988e-07	-0.119233	0.098	0.34	0.0019115
Kdm8	2.7456e-06	-0.119195	0.04	0.196	0.033219
Prr11	8.21496e-08	-0.119159	0.045	0.235	0.000993927
Crip1	0.00372778	-0.119127	0.987	0.993	1
Elf4	0.000155459	-0.119068	0.344	0.667	1
BC030867	5.56567e-09	-0.119033	0.009	0.17	6.73391e-05
Sigmar1	2.53709e-07	-0.118829	0.125	0.386	0.00306962
AA467197	0.0157922	-0.118735	0.259	0.412	1
Mgat2	0.00178762	-0.118587	0.536	0.824	1
Exosc10	2.01626e-07	-0.118485	0.268	0.654	0.00243948
Tbx21	0.00254539	-0.118406	0.513	0.817	1
Spcs1	0.0152893	-0.118389	0.817	0.954	1
Mastl	5.50177e-09	-0.118384	0.018	0.196	6.65659e-05
Tamm41	9.7568e-09	-0.118354	0.094	0.366	0.000118048
Nup50	2.59012e-06	-0.118312	0.308	0.673	0.0313378
Dnaja3	3.86499e-11	-0.118295	0.067	0.359	4.67625e-07
Srrm1	0.00834062	-0.118271	0.763	0.935	1
Id3	0.187034	-0.118235	0.036	0.065	1
Nol8	6.585e-06	-0.118108	0.125	0.353	0.0796719
Snhg1	6.58394e-06	-0.118028	0.312	0.654	0.0796591
Sil1	7.13845e-08	-0.118013	0.049	0.248	0.000863681
Nup188	2.07377e-08	-0.117964	0.08	0.327	0.000250906
Cluh	1.05926e-10	-0.117954	0.013	0.216	1.28159e-06
Hist1h2bb	3.48391e-07	-0.117853	0.027	0.183	0.00421518
Sass6	2.07104e-09	-0.117778	0.04	0.261	2.50575e-05
Chd1l	5.92392e-08	-0.117772	0.143	0.438	0.000716735
Trp53rkb	1.49836e-05	-0.117505	0.116	0.32	0.181286
Eme1	2.62852e-08	-0.117407	0.031	0.216	0.000318024
Bclaf1	0.0249995	-0.116848	0.54	0.817	1
Tmem14c	0.064496	-0.116791	0.812	0.941	1
Ubald2	1.63613e-05	-0.116776	0.496	0.863	0.197955
Ccdc115	4.4818e-06	-0.11668	0.196	0.477	0.0542254
Coa7	4.71534e-07	-0.116272	0.076	0.288	0.00570509
Med16	9.77791e-08	-0.115877	0.112	0.373	0.00118303
Trappc1	0.0019653	-0.115784	0.433	0.758	1
Sirt3	0.000118009	-0.115748	0.058	0.196	1
Taf11	3.10086e-06	-0.115746	0.286	0.647	0.0375172
Hist1h2ac	1.95367e-06	-0.115624	0.031	0.176	0.0236375
Rapgef4	0.785968	-0.115616	0.004	0.007	1
Nubpl	3.17456e-06	-0.115566	0.018	0.144	0.038409
H2-Ab1	0.000261669	-0.115436	0.004	0.072	1
Lta4h	0.00745325	-0.115385	0.464	0.797	1
Utp4	3.20236e-07	-0.115369	0.161	0.451	0.00387453
Nr4a2	0.00129423	-0.115283	0.004	0.059	1
Ttll5	4.87789e-07	-0.115256	0.054	0.242	0.00590176
Ddt	0.00242962	-0.115241	0.478	0.791	1
Ftsj1	2.96581e-07	-0.1152	0.116	0.373	0.00358833
Sar1b	0.0125369	-0.115098	0.536	0.81	1
Tbc1d7	2.72324e-07	-0.114975	0.094	0.327	0.00329485
Dctd	4.16519e-07	-0.114971	0.009	0.137	0.00503947
Srf	2.54527e-06	-0.114967	0.263	0.608	0.0307952
Pak1ip1	0.000159201	-0.114918	0.375	0.712	1
Fcer1g	0.00673289	-0.114867	0.013	0.065	1
Nt5m	1.03875e-06	-0.114846	0.098	0.32	0.0125678
Spcs3	0.000471176	-0.114794	0.384	0.667	1
Unc13d	0.00128748	-0.114738	0.42	0.732	1
Sh3bp1	0.00095304	-0.114713	0.545	0.824	1
Dph3	0.00617241	-0.114683	0.554	0.85	1
Capzb	0.0101356	-0.11454	0.987	0.987	1
Gcfc2	2.58478e-06	-0.114535	0.049	0.216	0.0312733
Trerf1	4.66179e-05	-0.11448	0.214	0.477	0.56403
Mrps24	0.0420313	-0.114407	0.777	0.941	1
Sumo3	8.92578e-05	-0.114349	0.366	0.686	1
Pym1	1.59172e-06	-0.114056	0.286	0.641	0.0192582
Rer1	0.0224295	-0.11402	0.817	0.948	1
Txndc11	3.38202e-06	-0.11355	0.205	0.51	0.040919
Il1rl1	2.04653e-07	-0.113314	0.027	0.19	0.0024761
Slc25a20	7.20344e-05	-0.113282	0.263	0.575	0.871544
Twf1	1.08299e-07	-0.113203	0.152	0.444	0.00131031
2810408I11Rik	2.29811e-08	-0.113044	0.022	0.196	0.000278048
Marc2	0.0172292	-0.112745	0.567	0.856	1
Pitrm1	5.52552e-06	-0.112722	0.085	0.281	0.0668533
Tmem214	4.51974e-08	-0.112714	0.156	0.477	0.000546843
Cox7b	0.0220399	-0.112674	0.839	0.967	1
Zfp414	4.06912e-05	-0.112667	0.25	0.542	0.492323
Bop1	1.16055e-06	-0.112556	0.232	0.569	0.0140415
Kif18b	1.72555e-06	-0.112437	0.058	0.235	0.0208774
Mphosph9	9.55993e-07	-0.11239	0.049	0.222	0.0115666
Gen1	6.87714e-08	-0.112324	0.009	0.15	0.000832066
D130040H23Rik	0.00294284	-0.112263	0.004	0.052	1
Paxx	6.20498e-05	-0.112243	0.286	0.601	0.750741
Czib	8.24857e-10	-0.112183	0.138	0.477	9.97995e-06
Wbp4	0.000563074	-0.112163	0.415	0.732	1
Dhodh	7.94702e-09	-0.11213	0.031	0.229	9.61509e-05
Mpp1	5.45944e-05	-0.112011	0.192	0.431	0.660538
Zfp706	0.0307658	-0.111998	0.786	0.941	1
Trdv1	0.127058	-0.111711	0.031	0.065	1
0610009B22Rik	4.75105e-08	-0.111543	0.08	0.32	0.000574829
Cox18	2.01612e-09	-0.111391	0.174	0.542	2.4393e-05
Atp2a2	0.000191522	-0.111326	0.406	0.739	1
Prps1	1.27152e-06	-0.111284	0.192	0.49	0.0153841
Sept7	0.0394172	-0.111068	0.848	0.967	1
Cndp2	0.000417992	-0.111053	0.46	0.784	1
Med19	2.62603e-05	-0.110978	0.25	0.549	0.317724
Ppp2r2d	4.25929e-06	-0.110909	0.277	0.614	0.0515331
Nup88	7.89514e-08	-0.110891	0.241	0.621	0.000955233
Gsap	1.52045e-07	-0.110808	0.205	0.536	0.00183959
Prrc1	1.77028e-06	-0.110779	0.165	0.444	0.0214187
Ppp1r8	3.78506e-08	-0.110707	0.161	0.471	0.000457954
Pcgf5	7.33566e-06	-0.110631	0.174	0.438	0.0887541
Wiz	6.10788e-05	-0.110516	0.183	0.438	0.738993
Gins1	3.61444e-08	-0.110436	0.058	0.275	0.000437311
Thrap3	0.00156446	-0.11036	0.58	0.882	1
Rps10	0.00171762	-0.110266	1	0.993	1
Minpp1	0.00416711	-0.110262	0.348	0.601	1
Nt5c3b	3.59674e-05	-0.110246	0.344	0.693	0.43517
Mcfd2	7.81155e-07	-0.110212	0.076	0.281	0.00945119
Cmpk1	0.0238642	-0.110162	0.67	0.922	1
2610318N02Rik	3.48811e-08	-0.110121	0.085	0.327	0.000422026
Ifrd2	3.16373e-08	-0.109991	0.031	0.216	0.000382779
Rnf157	3.53959e-08	-0.109918	0.04	0.235	0.000428255
Trim37	1.6249e-07	-0.109816	0.058	0.261	0.00196597
Ripk3	1.61484e-06	-0.109765	0.281	0.627	0.019538
Cstf1	3.49249e-06	-0.109754	0.183	0.464	0.0422556
Tomm5	0.0252644	-0.109678	0.625	0.902	1
Mis12	2.65119e-06	-0.109602	0.107	0.327	0.0320767
1110008P14Rik	0.0123633	-0.109536	0.647	0.902	1
Ankrd49	8.58517e-08	-0.109499	0.098	0.353	0.00103872
Sap30	4.90451e-07	-0.109481	0.089	0.314	0.00593396
Hsd11b1	0.0280667	-0.109475	0.665	0.908	1
Tubb3	6.60947e-08	-0.109422	0	0.124	0.00079968
Mrnip	2.31629e-07	-0.109378	0.022	0.176	0.00280248
Ncbp2	0.00014516	-0.109321	0.411	0.791	1
Pus7l	8.11403e-07	-0.109315	0.036	0.196	0.00981717
Dnajc8	0.0992069	-0.109243	0.625	0.889	1
Selenof	0.0631797	-0.10921	0.741	0.928	1
Top1	0.032856	-0.108772	0.737	0.928	1
Egln2	4.02362e-06	-0.108628	0.272	0.621	0.0486817
Ubxn8	1.83774e-06	-0.108608	0.237	0.575	0.0222348
Hnrnpdl	0.053923	-0.108465	0.656	0.915	1
Eldr	5.94509e-09	-0.108443	0.013	0.183	7.19297e-05
Tspan5	0.00137768	-0.108385	0.183	0.366	1
Dad1	0.0115829	-0.108366	0.938	0.98	1
Rbbp8	9.96983e-07	-0.108244	0.214	0.536	0.0120625
Pdk1	0.000219	-0.108233	0.089	0.242	1
Nfatc2ip	3.57093e-05	-0.108154	0.085	0.255	0.432047
Vma21	0.00297927	-0.108148	0.429	0.732	1
Smim8	1.36549e-07	-0.108114	0.196	0.529	0.00165211
Exosc2	4.10557e-07	-0.108082	0.054	0.242	0.00496733
Wdr55	5.59222e-05	-0.108062	0.254	0.542	0.676603
Rfk	0.0043424	-0.108039	0.371	0.66	1
Ptpn2	0.000103728	-0.108004	0.393	0.739	1
Sdad1	6.24368e-07	-0.107986	0.116	0.359	0.00755422
Sars	0.00197768	-0.10776	0.58	0.889	1
Pdcd11	2.02052e-08	-0.107687	0.129	0.431	0.000244463
Crybg2	3.77233e-06	-0.107571	0.036	0.183	0.0456414
Mllt11	0.00107766	-0.107501	0.143	0.314	1
Adsl	2.69911e-05	-0.107489	0.366	0.719	0.326566
Abcf1	0.00703092	-0.107249	0.562	0.837	1
Hist1h3i	7.36726e-07	-0.107215	0.013	0.144	0.00891365
Blmh	0.000879255	-0.107179	0.464	0.778	1
Bcap29	8.75293e-07	-0.107156	0.192	0.497	0.0105902
Ttc1	2.64158e-05	-0.107126	0.321	0.673	0.319604
Rnpep	0.00165464	-0.106945	0.446	0.804	1
Fastk	5.67325e-05	-0.10668	0.254	0.549	0.686406
Ttk	4.54924e-06	-0.106579	0.031	0.17	0.0550413
Clp1	9.90739e-06	-0.106529	0.223	0.516	0.11987
Mlf2	0.0249405	-0.106493	0.728	0.915	1
Gmfb	0.000250223	-0.106489	0.357	0.68	1
Actr1b	7.66954e-06	-0.106467	0.192	0.458	0.0927938
Coq3	7.65353e-08	-0.106369	0.085	0.327	0.000926
Tubgcp2	2.70087e-07	-0.106293	0.125	0.386	0.00326779
Tmx1	8.78072e-06	-0.106248	0.295	0.641	0.106238
Larp4	1.8844e-07	-0.106244	0.156	0.458	0.00227993
C1galt1	0.000139493	-0.106124	0.348	0.667	1
Atp5k	0.0261533	-0.106064	0.799	0.948	1
Ctnnbl1	1.03168e-05	-0.105941	0.272	0.614	0.124823
Nudt2	1.54782e-06	-0.105887	0.125	0.366	0.018727
Fam126a	7.41014e-05	-0.105842	0.067	0.216	0.896553
Rad18	3.70694e-07	-0.105717	0.067	0.268	0.00448502
St6gal1	0.00234638	-0.105573	0.054	0.15	1
Nsun5	2.52632e-08	-0.105553	0.054	0.268	0.00030566
Eif4g1	0.00158049	-0.105462	0.612	0.915	1
Flnb	2.55612e-05	-0.105426	0.174	0.412	0.309265
Scfd1	2.46065e-05	-0.105362	0.237	0.529	0.297714
Fanci	2.71766e-07	-0.105301	0.018	0.163	0.0032881
Necap2	0.00212502	-0.10526	0.469	0.81	1
Catsper2	0.00297793	-0.105181	0.004	0.052	1
Ufd1	6.10692e-05	-0.105147	0.33	0.693	0.738877
Surf4	0.0104733	-0.104932	0.638	0.882	1
Myo1g	0.0169561	-0.104876	0.696	0.915	1
Snapc2	1.68134e-08	-0.104798	0.107	0.386	0.000203426
Mrpl49	1.12809e-06	-0.104627	0.263	0.627	0.0136488
Plp2	0.0236826	-0.104583	0.616	0.83	1
Psmd9	1.6826e-06	-0.104401	0.317	0.712	0.0203578
Noc2l	3.28644e-05	-0.104306	0.326	0.667	0.397626
Chpt1	1.17378e-06	-0.10429	0.085	0.294	0.0142016
Hspe1	0.00891766	-0.104242	0.688	0.889	1
Larp4b	0.00646082	-0.104232	0.473	0.771	1
Ggps1	6.7309e-05	-0.104219	0.241	0.516	0.814371
Mmadhc	3.05506e-06	-0.104161	0.304	0.686	0.0369632
Mcrs1	6.75914e-05	-0.104141	0.321	0.68	0.817789
Suclg2	5.3085e-09	-0.104118	0.085	0.353	6.42275e-05
Esf1	1.22891e-07	-0.104101	0.214	0.562	0.00148686
Hnrnpr	0.000209281	-0.1041	0.366	0.667	1
Cdk7	1.14799e-05	-0.104077	0.196	0.464	0.138895
Isoc2b	9.71916e-07	-0.104042	0.085	0.301	0.0117592
Tssc4	2.93647e-06	-0.103964	0.228	0.549	0.0355284
Pdzd11	1.52595e-05	-0.103927	0.29	0.641	0.184624
Rpl7l1	9.69005e-05	-0.103916	0.344	0.68	1
Gtf2e2	3.2731e-05	-0.103915	0.25	0.542	0.396012
Orc2	1.75785e-07	-0.103841	0.121	0.386	0.00212682
Sdhc	1.54306e-06	-0.103764	0.268	0.614	0.0186695
D930028M14Rik	1.15288e-06	-0.103476	0.022	0.163	0.0139487
Rbm47	2.29671e-08	-0.103444	0.045	0.248	0.000277879
9130401M01Rik	4.5753e-07	-0.103307	0.196	0.51	0.00553566
Smpd4	7.98572e-07	-0.103183	0.045	0.216	0.00966192
Pycrl	1.76552e-07	-0.103075	0.125	0.392	0.00213611
Atpaf2	5.15734e-08	-0.103019	0.112	0.386	0.000623986
Uqcrb	0.0933063	-0.102943	0.871	0.961	1
Thg1l	2.37353e-07	-0.102897	0.058	0.255	0.00287174
Hcfc1	1.63102e-06	-0.102798	0.205	0.503	0.0197337
Csnk1a1	0.412917	-0.102755	0.723	0.922	1
Ticrr	1.31135e-07	-0.102727	0.049	0.242	0.0015866
Zfpm1	0.00062644	-0.10272	0.277	0.51	1
Trmt2a	8.54466e-09	-0.102606	0.138	0.458	0.000103382
Cox10	2.90577e-06	-0.102521	0.121	0.353	0.0351569
Scpep1	1.27727e-07	-0.102506	0.138	0.418	0.00154537
Arhgap11a	9.68304e-08	-0.102428	0.08	0.314	0.00117155
Soat2	1.16432e-07	-0.102413	0.036	0.216	0.00140872
Yars	2.54732e-06	-0.10215	0.259	0.608	0.03082
Ylpm1	0.00189063	-0.10188	0.259	0.503	1
Thoc6	2.1618e-05	-0.101875	0.214	0.497	0.261556
Alkbh3	1.48516e-07	-0.101855	0.152	0.444	0.0017969
Cnot1	1.42168e-05	-0.10173	0.241	0.556	0.172009
Alkbh2	0.000648921	-0.101681	0.062	0.183	1
Naa50	1.64579e-06	-0.101655	0.326	0.719	0.0199125
Nr4a3	0.261709	-0.101601	0.045	0.072	1
Kdm4b	0.000176968	-0.101558	0.045	0.163	1
Myl4	2.57364e-08	-0.101489	0.018	0.183	0.000311384
Aco2	0.000670575	-0.101361	0.446	0.804	1
Bet1	2.2069e-06	-0.101328	0.129	0.373	0.0267013
Wdr5	5.96252e-06	-0.101285	0.192	0.477	0.0721405
Srsf5	0.0131558	-0.101167	0.696	0.902	1
Lrrc8a	2.08621e-07	-0.101017	0.054	0.248	0.0025241
Rfc1	0.000423697	-0.10091	0.344	0.647	1
Pfas	3.98227e-08	-0.100618	0.027	0.203	0.000481815
Tmem50b	2.9844e-05	-0.100617	0.147	0.373	0.361082
Trappc3	1.58055e-05	-0.100539	0.371	0.758	0.191231
Qtrt1	4.08481e-08	-0.100484	0.067	0.294	0.000494221
Xrcc6	2.0425e-06	-0.100468	0.174	0.451	0.0247122
Sp3os	3.56468e-05	-0.100431	0.116	0.314	0.431291
Zfp422	1.89193e-08	-0.100355	0.027	0.209	0.000228905
Uxs1	1.37234e-07	-0.100297	0.134	0.418	0.00166039
Ccdc58	7.28559e-09	-0.100261	0.103	0.386	8.81484e-05
Apobec2	0.00504346	-0.100244	0.103	0.216	1
Smu1	0.00297271	-0.100194	0.518	0.81	1
Chchd4	3.6675e-07	-0.0999099	0.107	0.353	0.00443731
Ten1	0.00111533	-0.099676	0.429	0.765	1
Cherp	3.06881e-06	-0.0996261	0.268	0.614	0.0371296
Aip	0.00862216	-0.0994889	0.665	0.935	1
Exosc9	5.69154e-06	-0.0994278	0.223	0.529	0.068862
Eif5	0.0080709	-0.0993029	0.652	0.941	1
Ttc32	2.68708e-08	-0.0992883	0.147	0.458	0.00032511
Jdp2	4.25129e-06	-0.0990813	0.071	0.255	0.0514364
Stil	3.06771e-08	-0.0989247	0.031	0.216	0.000371163
Calhm6	2.48644e-05	-0.0986588	0.085	0.261	0.300834
Ndc1	2.32353e-08	-0.0986354	0.022	0.196	0.000281124
Gtf3c2	1.42068e-07	-0.0985793	0.192	0.529	0.00171888
Ctnnbip1	7.65561e-07	-0.0984463	0.098	0.327	0.00926252
Copg2	4.95711e-05	-0.0984371	0.156	0.386	0.599761
Trnau1ap	5.63806e-08	-0.0983827	0.196	0.542	0.000682149
Idh3a	0.00314558	-0.0983614	0.513	0.804	1
Taf4	0.000231153	-0.0983474	0.036	0.144	1
Snap29	1.13783e-05	-0.0982903	0.223	0.529	0.137666
Pts	0.000245142	-0.098176	0.321	0.621	1
Haus8	2.68147e-06	-0.0981605	0.201	0.497	0.0324431
Rab1a	0.0045789	-0.0981229	0.522	0.83	1
Sumo2	0.106936	-0.0981071	0.96	0.98	1
Gm19605	7.1008e-06	-0.0981067	0.018	0.137	0.0859126
Myo5a	2.05671e-05	-0.0980806	0.085	0.261	0.248841
B3gat3	0.00652181	-0.0980116	0.455	0.771	1
Maco1	0.000607017	-0.0979984	0.094	0.242	1
Xpo5	0.00121316	-0.097998	0.143	0.314	1
Pop1	1.97134e-08	-0.0979426	0.076	0.32	0.000238513
Reep5	0.0555878	-0.0979069	0.897	0.961	1
Ecd	1.15034e-05	-0.097845	0.254	0.582	0.13918
Tmem259	0.00155144	-0.0977719	0.29	0.549	1
Otub1	0.0229638	-0.0976842	0.513	0.771	1
Ankrd26	1.3908e-06	-0.0975561	0.04	0.203	0.0168273
Nsg2	0.0470349	-0.0975269	0.04	0.092	1
Naa40	2.77137e-05	-0.0973712	0.214	0.49	0.335308
Phb2	0.0213841	-0.0973671	0.723	0.915	1
Virma	1.094e-05	-0.0973276	0.299	0.647	0.132362
Pds5b	4.38468e-07	-0.0972984	0.147	0.425	0.00530502
Ssna1	0.020531	-0.0971656	0.625	0.869	1
Cfdp1	0.000268868	-0.0971537	0.438	0.797	1
Pdik1l	3.88346e-07	-0.0971434	0.098	0.333	0.0046986
Gramd4	9.56049e-07	-0.097135	0.067	0.261	0.0115672
Bspry	9.79266e-07	-0.0970494	0.036	0.196	0.0118481
Pygm	1.24003e-08	-0.0970078	0	0.137	0.000150031
Klf7	2.20135e-05	-0.0968506	0.085	0.261	0.266341
Lpcat3	2.73544e-05	-0.0968096	0.228	0.51	0.330961
Psme4	0.00174821	-0.0967864	0.165	0.34	1
2810004N23Rik	6.38386e-07	-0.0966966	0.214	0.542	0.00772383
2310009A05Rik	0.000199682	-0.0966949	0.29	0.582	1
Hist1h3g	1.32187e-07	-0.0966939	0.018	0.17	0.00159933
Nol11	1.18789e-06	-0.0966558	0.205	0.523	0.0143722
Hnrnpf	0.0225456	-0.0966311	0.96	0.967	1
Ska2	1.39699e-06	-0.0965027	0.098	0.314	0.0169022
Galnt1	0.000278249	-0.0964866	0.384	0.719	1
Sertad1	0.00031347	-0.0962703	0.321	0.614	1
AI504432	6.79914e-06	-0.0961848	0.094	0.294	0.0822628
Tug1	7.42649e-05	-0.0960921	0.103	0.281	0.898531
Ssr4	0.0524264	-0.0958954	0.795	0.935	1
Hist1h2bn	3.80354e-07	-0.0957561	0.004	0.124	0.00460191
Gm43672	6.15491e-05	-0.0956935	0.076	0.235	0.744682
Sclt1	6.9939e-07	-0.0956354	0.04	0.209	0.00846192
Lrrc32	0.00657574	-0.0955795	0	0.033	1
Osbpl11	0.00320288	-0.0955585	0.129	0.275	1
Morf4l2	1.17637e-05	-0.0954639	0.281	0.595	0.14233
Clpp	2.43431e-06	-0.0952585	0.246	0.575	0.0294528
Fdx2	1.23319e-06	-0.0952123	0.219	0.529	0.0149203
E2f7	7.58902e-06	-0.0951941	0.04	0.183	0.0918195
Ss18l2	1.4432e-06	-0.0951252	0.174	0.464	0.0174613
Tlr7	0.633156	-0.0950601	0.013	0.02	1
Grsf1	3.84406e-06	-0.0950537	0.156	0.418	0.0465093
Pigf	5.76186e-07	-0.0950353	0.147	0.425	0.00697128
1110059G10Rik	1.03926e-06	-0.0950276	0.134	0.392	0.012574
Por	3.69112e-05	-0.0949364	0.263	0.575	0.446588
Acat2	2.72357e-06	-0.0948848	0.08	0.275	0.0329524
Disp1	0.0103954	-0.0947382	0.04	0.111	1
Dmac1	0.00015887	-0.0946915	0.371	0.706	1
Btf3l4	7.35194e-08	-0.0945815	0.147	0.451	0.000889511
Nudt4	0.000367324	-0.094578	0.286	0.582	1
Zfand4	4.49254e-07	-0.0945568	0.036	0.203	0.00543553
2810402E24Rik	0.000172159	-0.0945538	0.031	0.137	1
Sema4a	0.0141895	-0.0944192	0.482	0.758	1
Pigq	2.73458e-05	-0.094399	0.134	0.353	0.330856
Rpp14	1.1926e-08	-0.0943041	0.067	0.307	0.000144292
Elp4	2.58604e-07	-0.0942763	0.058	0.255	0.00312885
Dlst	5.74345e-05	-0.0941994	0.281	0.595	0.694901
Bnip3	1.81837e-06	-0.0941851	0.013	0.137	0.0220004
Ap2a1	0.000178593	-0.0941476	0.286	0.588	1
Ddx56	3.30136e-07	-0.0939633	0.138	0.418	0.00399431
Kansl3	0.00549738	-0.0939156	0.129	0.268	1
Camk2d	0.708782	-0.0938474	0.406	0.536	1
Dmap1	7.06642e-08	-0.0938052	0.161	0.484	0.000854967
Dnajc10	2.11536e-06	-0.0938006	0.192	0.484	0.0255937
Nup35	5.81774e-07	-0.0936671	0.125	0.386	0.00703888
Fads6	0.0358878	-0.0936326	0	0.02	1
Emd	0.00770287	-0.0935733	0.527	0.81	1
Timmdc1	7.71336e-07	-0.09343	0.161	0.444	0.0093324
Sptlc1	2.70257e-07	-0.0933479	0.152	0.438	0.00326984
E2f4	0.0249006	-0.0932444	0.705	0.889	1
Arl1	0.00514238	-0.0932172	0.496	0.797	1
Lmnb2	2.10625e-07	-0.0931786	0.062	0.268	0.00254835
Mecr	2.18318e-08	-0.093089	0.058	0.281	0.000264143
Arel1	0.0437277	-0.09306	0.121	0.209	1
Mapkap1	1.84287e-09	-0.0928983	0.201	0.601	2.22969e-05
Gbp3	0.000173355	-0.0928633	0.446	0.797	1
Fadd	7.72442e-06	-0.0928499	0.112	0.32	0.0934577
Mdm1	3.5909e-07	-0.0928163	0.04	0.216	0.00434463
2410002F23Rik	4.85348e-06	-0.0926244	0.062	0.235	0.0587222
Zdhhc12	1.47239e-06	-0.092622	0.116	0.353	0.0178145
Nefh	1.23723e-06	-0.092601	0.018	0.15	0.0149693
Srbd1	1.68397e-07	-0.0925627	0.067	0.281	0.00203743
Asrgl1	8.32145e-05	-0.0924015	0.286	0.582	1
Srrd	2.95386e-05	-0.0922522	0.214	0.484	0.357388
Rtca	0.000110391	-0.092227	0.335	0.66	1
Zfyve19	0.000275129	-0.0922005	0.138	0.327	1
Psmd8	0.0214825	-0.0921993	0.808	0.961	1
Thoc2	0.00028694	-0.0919624	0.393	0.739	1
Bhlhb9	3.55083e-06	-0.0919231	0.054	0.222	0.0429615
Ppp1r11	0.0148124	-0.0919048	0.643	0.876	1
2310022B05Rik	0.000141593	-0.0918719	0.018	0.111	1
Hist1h2af	0.000180678	-0.0916663	0.022	0.118	1
Pou2af1	9.86731e-06	-0.0916595	0.022	0.144	0.119385
Ndufs1	1.21997e-05	-0.0916235	0.268	0.595	0.147604
Glrx5	0.00148879	-0.091621	0.473	0.837	1
Rnf168	1.69026e-06	-0.0915746	0.147	0.405	0.0204505
Trp53bp1	0.0145747	-0.0914937	0.134	0.255	1
Smdt1	0.0497736	-0.0914097	0.893	0.967	1
Aifm1	2.97506e-05	-0.0913657	0.183	0.425	0.359952
1110059E24Rik	4.50755e-06	-0.0912672	0.116	0.34	0.0545368
Creb3	1.07623e-05	-0.0912197	0.277	0.621	0.130213
Nat10	0.000266649	-0.0907855	0.067	0.203	1
Rala	0.000330395	-0.0907384	0.46	0.791	1
Mpv17l2	3.14941e-05	-0.0907377	0.366	0.745	0.381047
3110040N11Rik	0.000378622	-0.090731	0.312	0.588	1
Pgm1	2.5745e-07	-0.0906434	0.205	0.549	0.00311489
Kntc1	3.11509e-08	-0.0906329	0.045	0.248	0.000376895
Blvra	0.00200961	-0.0905119	0.42	0.712	1
C1qc	0.00657574	-0.0905045	0	0.033	1
Smtn	2.17025e-06	-0.0904582	0.022	0.157	0.0262579
Fuca1	0.000332743	-0.0904429	0.308	0.621	1
Zfp846	0.00175193	-0.0904067	0.036	0.124	1
Ccdc28b	3.35344e-05	-0.0902097	0.076	0.242	0.405732
Ms4a6d	1.18342e-06	-0.0901799	0.125	0.373	0.0143182
Polq	7.78518e-08	-0.0901504	0.009	0.15	0.000941928
Ruvbl2	7.16066e-07	-0.0901141	0.241	0.575	0.00866368
Ppig	0.00493449	-0.0899111	0.545	0.882	1
Usf3	0.000295297	-0.0898038	0.094	0.248	1
Gnb2	0.0450311	-0.0897985	0.938	0.987	1
Pex2	5.31152e-06	-0.0896128	0.17	0.438	0.0642641
Txnrd1	0.00016309	-0.0895988	0.33	0.66	1
Mlf1	6.27716e-07	-0.0894372	0.018	0.157	0.00759473
Sco2	3.01574e-07	-0.0894308	0.058	0.255	0.00364875
Cep89	7.00882e-07	-0.0894024	0.049	0.229	0.00847997
Erg28	0.0104669	-0.0891782	0.491	0.771	1
Trmt61b	4.12286e-07	-0.0890717	0.036	0.203	0.00498824
Stt3b	0.000125113	-0.0890632	0.281	0.588	1
Pfdn4	8.73887e-05	-0.0890277	0.299	0.614	1
Prpf40a	0.0385408	-0.0890152	0.674	0.915	1
Gfm1	4.22978e-06	-0.0889756	0.201	0.497	0.0511761
B4galt5	5.17324e-07	-0.0889343	0.188	0.497	0.0062591
Hist1h3a	0.000340253	-0.0889342	0.031	0.131	1
Khsrp	0.000144763	-0.0888944	0.299	0.601	1
Atp5mpl	0.0425436	-0.088855	0.906	0.974	1
Dgcr8	4.33442e-07	-0.088843	0.098	0.333	0.00524422
Trim27	0.00850272	-0.0887851	0.478	0.771	1
Chtf18	1.30525e-06	-0.0887845	0.049	0.222	0.0157922
Ywhab	0.0128095	-0.088778	0.884	0.974	1
Dcaf13	0.000456309	-0.088759	0.375	0.693	1
Eed	0.00060819	-0.0886508	0.42	0.745	1
Tomm20	0.0443649	-0.0886273	0.808	0.948	1
Nup155	9.23102e-05	-0.0884809	0.062	0.203	1
Marcks	1.41965e-06	-0.0884401	0.062	0.248	0.0171764
Cep57	4.5328e-06	-0.0883529	0.263	0.601	0.0548423
Coa6	0.000159913	-0.0883346	0.268	0.542	1
Gm19705	0.000199947	-0.0883139	0.022	0.118	1
1810055G02Rik	5.22105e-08	-0.0881117	0.036	0.222	0.000631694
[truncated: 10,100 more rows]
