# Supplementary material for: Limited protection against early-life lung murine cytomegalovirus infection results from deficiency of cytotoxic CD8 T cells
Source: PLoS Pathog. 2026 Apr 20;22(4):e1014150. doi: 10.1371/journal.ppat.1014150 (PMC13128127; doi:10.1371/journal.ppat.1014150)
Supplement: S2 Table — Related to Fig 4. (XLSX) [file ppat.1014150.s007.xlsx]

## Sheet: CD8 effector_DE genes
Table S2. Differentially expressed genes of effector CD8 cells isolated from MCMV-infected adult and neonatal mice. Related to Figure 4D.
gene_symbol	p_val	avg_log2FC	pct.1 (adult MCMV)	pct.2 (neonate MCMV)	p_val_adj
Sell	8.83429e-68	1.59755	0.164	0.81	1.06886e-63
Trav16	1.62895e-58	1.44989	0.03	0.555	1.97086e-54
Ms4a4c	9.90419e-54	1.23443	0.32	0.872	1.19831e-49
Satb1	1.72507e-44	1.08396	0.421	0.872	2.08717e-40
Mif	5.18862e-38	0.999056	0.738	0.961	6.27771e-34
Emb	2.01957e-26	0.848113	0.505	0.828	2.44348e-22
Trav19	8.86353e-18	0.814849	0.007	0.181	1.0724e-13
Ptma	2.2662e-27	0.801533	0.953	0.997	2.74188e-23
Rps20	5.6484e-51	0.788438	0.995	1	6.83399e-47
Socs1	2.33421e-19	0.779857	0.488	0.819	2.82416e-15
Rpl36a	5.69724e-39	0.763885	0.977	1	6.89309e-35
Tcf7	2.74213e-23	0.75243	0.327	0.703	3.31771e-19
Dapl1	4.9816e-15	0.740661	0.047	0.237	6.02724e-11
Rps2	1.23621e-45	0.733381	0.995	1	1.4957e-41
Rbm3	1.12964e-44	0.724425	0.96	0.997	1.36675e-40
Tmsb10	5.01303e-51	0.695078	1	1	6.06527e-47
Ccr7	3.76064e-25	0.686529	0.126	0.484	4.55e-21
Hmgn2	1.07165e-12	0.684897	0.614	0.828	1.29659e-08
Rpl12	7.52286e-36	0.683417	0.972	1	9.10191e-32
Rps6	4.15615e-45	0.676727	0.986	0.997	5.02853e-41
Trav13-4-dv7	1.69871e-08	0.665768	0.021	0.125	0.000205527
Eif5a	9.35799e-24	0.664706	0.937	0.979	1.13222e-19
Nsg2	6.03814e-31	0.657147	0.129	0.531	7.30554e-27
Myc	3.07183e-24	0.656701	0.15	0.496	3.71661e-20
Tpi1	3.39289e-16	0.655268	0.227	0.484	4.10506e-12
Npm1	1.69168e-22	0.653364	0.944	0.988	2.04677e-18
Bcl2	3.64848e-26	0.648234	0.285	0.688	4.4143e-22
Gadd45g	1.71985e-22	0.642281	0.173	0.516	2.08085e-18
Rps18	1.41116e-40	0.639333	0.998	1	1.70736e-36
Limd2	7.13088e-28	0.636192	0.928	0.994	8.62765e-24
Rpl3	9.48991e-40	0.632294	0.988	1	1.14818e-35
Rps12	5.21971e-38	0.628677	0.998	1	6.31533e-34
Txk	4.70653e-27	0.62551	0.36	0.777	5.69443e-23
Gm19705	3.69555e-30	0.623237	0.112	0.499	4.47124e-26
Rpl10a	2.72838e-44	0.615462	0.993	1	3.30106e-40
Rpl10	1.30057e-42	0.609772	0.991	0.997	1.57356e-38
Gas5	6.64427e-16	0.599677	0.895	0.967	8.0389e-12
Tmem243	8.54133e-28	0.599672	0.297	0.715	1.03342e-23
Xcl1	2.41131e-23	0.593044	0.089	0.401	2.91745e-19
Eomes	1.9065e-20	0.59117	0.227	0.576	2.30668e-16
Ppp1r14b	4.30546e-22	0.589787	0.395	0.769	5.20918e-18
Rplp1	7.29749e-38	0.587132	0.998	1	8.82923e-34
Rps26	3.42664e-41	0.583694	0.998	1	4.14589e-37
Tuba1b	3.18456e-06	0.578002	0.435	0.611	0.03853
Mrpl23	5.14962e-23	0.576971	0.35	0.727	6.23053e-19
Cycs	4.08878e-18	0.570484	0.79	0.944	4.94701e-14
Tnfsf8	1.62717e-32	0.561429	0.065	0.439	1.96871e-28
Vps37b	1.32735e-15	0.559339	0.329	0.647	1.60596e-11
Rpl23a	3.50924e-28	0.557823	0.911	0.988	4.24583e-24
Nme1	2.34565e-17	0.553667	0.638	0.89	2.83801e-13
Rpl32	5.76609e-41	0.551758	0.998	1	6.97639e-37
C1qbp	1.40293e-18	0.542903	0.313	0.647	1.6974e-14
Banf1	7.41954e-16	0.517583	0.586	0.864	8.9769e-12
Eef1b2	1.76466e-25	0.515795	0.979	0.997	2.13506e-21
Cd160	1.54114e-15	0.514627	0.278	0.593	1.86463e-11
Abcb9	3.4129e-21	0.513107	0.271	0.638	4.12926e-17
Rps17	8.43618e-20	0.512112	0.916	0.982	1.02069e-15
Rplp2	2.64568e-35	0.509543	1	1	3.201e-31
Rps23	1.59735e-33	0.504457	0.993	1	1.93263e-29
Rps19	1.46558e-33	0.501427	1	1	1.7732e-29
Atp5g1	3.85854e-17	0.496291	0.785	0.938	4.66845e-13
Rps25	2.32844e-24	0.495197	0.944	0.994	2.81718e-20
Ncl	1.02765e-12	0.491843	0.787	0.932	1.24335e-08
Pclaf	1.61177e-07	0.491381	0.075	0.205	0.00195008
Hmgn1	1.8796e-19	0.49016	0.28	0.635	2.27412e-15
Riok1	1.09887e-17	0.488388	0.334	0.674	1.32952e-13
Rpl15	1.09393e-28	0.483636	0.995	1	1.32355e-24
Nme2	7.84533e-21	0.482815	0.956	0.988	9.49206e-17
Pkm	3.77523e-08	0.4787	0.916	0.967	0.000456765
Fus	2.41999e-15	0.478683	0.495	0.748	2.92795e-11
Trav14-3	1.41787e-06	0.477375	0.035	0.131	0.0171548
Rpl14	1.96489e-29	0.476847	0.993	1	2.37733e-25
Rpl13	9.72035e-31	0.47505	1	1	1.17606e-26
Ranbp1	3.46829e-11	0.474238	0.463	0.694	4.19629e-07
Rps27a	1.01919e-31	0.469851	1	1	1.23312e-27
Gstp3	4.05671e-15	0.468523	0.547	0.855	4.90822e-11
Rps15	2.84313e-23	0.465968	0.96	0.997	3.43991e-19
Rpl28	1.06765e-33	0.464615	1	1	1.29174e-29
Vars	2.33598e-22	0.464585	0.224	0.596	2.8263e-18
Atp5g2	4.63251e-25	0.463382	0.965	1	5.60488e-21
Eif4a1	2.08101e-14	0.461962	0.776	0.947	2.51782e-10
Atp5g3	3.36467e-18	0.455766	0.956	0.991	4.07091e-14
Trav3-4	2.92981e-08	0.455307	0.014	0.107	0.000354477
Hnrnpd	4.07032e-14	0.45484	0.577	0.834	4.92468e-10
Rpl31	7.09991e-24	0.453411	0.953	0.997	8.59018e-20
Socs3	2.13207e-15	0.451863	0.248	0.555	2.57959e-11
Pa2g4	8.28762e-11	0.451434	0.577	0.766	1.00272e-06
Rpl11	5.5112e-37	0.451112	1	1	6.668e-33
Tubb4b	1.3628e-05	0.45072	0.456	0.659	0.164885
Gpr18	1.10843e-15	0.449813	0.481	0.804	1.34109e-11
Rpl21	1.24482e-26	0.445978	0.998	1	1.5061e-22
Rpl5	2.71594e-20	0.443076	0.972	0.997	3.28602e-16
Ppa1	6.35427e-12	0.440581	0.357	0.632	7.68803e-08
Tnfrsf18	9.76016e-15	0.439336	0.463	0.742	1.18088e-10
Rps16	4.29454e-28	0.436701	1	1	5.19596e-24
Odc1	8.63415e-12	0.434867	0.325	0.596	1.04465e-07
Il4ra	5.91564e-17	0.434737	0.15	0.427	7.15733e-13
Cnbp	2.09784e-14	0.433724	0.839	0.964	2.53818e-10
Rpl27a	2.19553e-25	0.432914	1	1	2.65638e-21
Rpl35	7.89001e-28	0.431989	0.998	1	9.54613e-24
Rpl29	5.94099e-28	0.431926	0.998	1	7.188e-24
Snrpf	5.60549e-16	0.428859	0.745	0.917	6.78208e-12
Lef1	3.55373e-19	0.428809	0.318	0.712	4.29966e-15
Lyst	7.91435e-16	0.421871	0.196	0.487	9.57558e-12
Rps8	1.42447e-27	0.420411	0.995	1	1.72347e-23
Trbv2	0.000412238	0.420282	0.03	0.089	1
Rpl39	8.49457e-23	0.419355	0.998	1	1.02776e-18
Nop58	1.05855e-14	0.414007	0.245	0.531	1.28073e-10
Id3	1.37791e-12	0.412679	0.068	0.255	1.66714e-08
Rpl22	2.6586e-20	0.412646	0.988	1	3.21664e-16
Etfb	7.63647e-13	0.409945	0.486	0.742	9.23937e-09
Rpl26	8.92781e-29	0.409801	0.998	1	1.08018e-24
Fbl	9.77451e-12	0.406966	0.364	0.632	1.18262e-07
Treml2	8.99835e-16	0.404786	0.145	0.415	1.08871e-11
Rps28	2.63282e-19	0.404377	0.991	1	3.18545e-15
Pgam1	1.62806e-13	0.404371	0.603	0.884	1.96979e-09
Fkbp2	2.01706e-13	0.403121	0.215	0.481	2.44044e-09
Ubald2	4.13055e-13	0.402364	0.633	0.887	4.99755e-09
Srm	8.78915e-18	0.401859	0.089	0.341	1.0634e-13
Mrpl17	1.86161e-18	0.401262	0.294	0.635	2.25236e-14
Galk1	1.74507e-23	0.398467	0.079	0.386	2.11136e-19
Rpl23	1.36191e-24	0.396598	0.995	1	1.64777e-20
Smc4	3.42602e-07	0.392295	0.577	0.739	0.00414514
Birc5	4.79071e-07	0.392145	0.047	0.154	0.00579628
Cd163l1	3.15387e-10	0.391717	0	0.089	3.81587e-06
Rps5	2.48681e-25	0.391601	0.995	1	3.00879e-21
Rpl36	1.06868e-21	0.391233	0.995	1	1.293e-17
Rps9	3.36174e-23	0.389023	0.995	1	4.06736e-19
Park7	1.90399e-13	0.387942	0.736	0.911	2.30364e-09
Lsm7	2.45078e-13	0.384724	0.449	0.751	2.9652e-09
Impdh2	1.29494e-12	0.384128	0.364	0.641	1.56674e-08
Itm2a	1.60071e-11	0.382463	0.121	0.326	1.9367e-07
Rps29	1.96778e-19	0.38204	0.993	1	2.38082e-15
Trav21-dv12	1.51991e-09	0.381293	0.019	0.131	1.83894e-05
Psmb6	1.26194e-12	0.377808	0.764	0.923	1.52682e-08
mt-Atp8	1.52657e-13	0.376925	0.869	0.973	1.847e-09
Pde2a	6.00422e-16	0.376418	0.168	0.463	7.26451e-12
Mt1	4.18439e-06	0.375901	0.033	0.119	0.0506269
Hnrnpab	4.03273e-07	0.375641	0.71	0.861	0.0048792
Calhm6	6.01225e-14	0.375396	0.276	0.582	7.27423e-10
Hist1h2ae	0.152571	0.37522	0.168	0.22	1
Rpl22l1	9.044e-15	0.371832	0.942	0.991	1.09423e-10
Top2a	9.17568e-06	0.371549	0.119	0.249	0.111017
Swi5	2.66794e-12	0.371055	0.692	0.878	3.22794e-08
Phb	8.82708e-13	0.370891	0.308	0.614	1.06799e-08
Gzmm	5.66131e-07	0.36817	0.182	0.35	0.00684962
Pacsin1	2.69277e-17	0.367778	0.086	0.338	3.25798e-13
Trdv2-2	0.000397293	0.364821	0.012	0.056	1
Rbbp7	5.25626e-12	0.364364	0.444	0.712	6.35955e-08
Nudc	3.389e-11	0.363743	0.47	0.721	4.10035e-07
Rbis	8.10218e-13	0.358961	0.621	0.884	9.80283e-09
Gpx1	4.02327e-11	0.358598	0.666	0.866	4.86776e-07
Samd3	5.40278e-18	0.356415	0.15	0.46	6.53682e-14
Ctla2a	3.06541e-06	0.356366	0.801	0.947	0.0370883
Rps7	1.91306e-17	0.353621	1	1	2.31461e-13
Ndufa5	3.4852e-13	0.35291	0.46	0.774	4.21674e-09
Ppia	4.49985e-15	0.352697	0.993	1	5.44437e-11
Rpl41	1.0778e-30	0.352396	1	1	1.30403e-26
Ran	1.67981e-06	0.351709	0.86	0.944	0.020324
Larp1	4.04378e-11	0.350218	0.43	0.724	4.89256e-07
Klra3	3.15132e-05	0.349761	0.03	0.104	0.381279
Rps15a	5.44388e-17	0.349219	1	1	6.58655e-13
Ssr4	1.55509e-11	0.348415	0.804	0.953	1.88151e-07
Snx9	3.57028e-19	0.34748	0.079	0.344	4.31968e-15
Hist1h1b	0.00721615	0.346702	0.079	0.142	1
Mgst2	8.17713e-14	0.346288	0.227	0.504	9.89351e-10
Rplp0	4.6861e-24	0.345843	1	1	5.66971e-20
Rpl17	6.17209e-20	0.342965	0.995	1	7.46761e-16
Pcbp1	5.93407e-09	0.342716	0.869	0.961	7.17963e-05
Oasl2	4.00598e-09	0.341496	0.245	0.466	4.84684e-05
Tmem108	5.20607e-16	0.337827	0.049	0.261	6.29882e-12
Rnf130	2.09521e-17	0.336709	0.114	0.392	2.535e-13
Lsm4	2.1037e-10	0.335699	0.771	0.935	2.54527e-06
Trmt112	6.99204e-12	0.335539	0.825	0.97	8.45967e-08
Psma7	9.8499e-12	0.333331	0.841	0.95	1.19174e-07
Nop56	3.41301e-12	0.332685	0.229	0.484	4.1294e-08
Psma2	1.05934e-13	0.33219	0.897	0.964	1.28169e-09
Grcc10	1.29955e-07	0.331039	0.902	0.973	0.00157232
Rpl4	2.36029e-15	0.330742	0.965	0.994	2.85571e-11
Bola3	1.46895e-14	0.330629	0.395	0.712	1.77728e-10
Mybbp1a	1.47132e-15	0.329415	0.196	0.501	1.78016e-11
Map4k4	1.6984e-08	0.327497	0.493	0.742	0.000205489
Rps13	1.8579e-21	0.325563	0.998	1	2.24787e-17
Tm6sf1	3.24764e-12	0.325155	0.395	0.7	3.92932e-08
Ldha	4.82599e-07	0.324034	0.981	0.991	0.00583897
Srsf2	1.45685e-05	0.323252	0.603	0.754	0.176265
Trav17	1.174e-08	0.320055	0.016	0.116	0.000142043
Ndufb2	2.5792e-10	0.319604	0.584	0.837	3.12057e-06
Psme2	1.22842e-11	0.318467	0.977	0.997	1.48627e-07
Ifngr1	3.00593e-08	0.317678	0.855	0.953	0.000363688
Rpl27	2.07681e-23	0.31686	1	1	2.51274e-19
Gm47283	6.58375e-23	0.316752	0.04	0.306	7.96568e-19
Trbv3	0.883698	0.315391	0.079	0.08	1
Prmt1	5.59558e-10	0.315276	0.439	0.682	6.77009e-06
1110038B12Rik	1.47843e-11	0.314364	0.28	0.555	1.78875e-07
Ndufc2	1.20231e-10	0.312325	0.607	0.861	1.45467e-06
Cks1b	1.05092e-10	0.311636	0.068	0.234	1.27151e-06
Trp53	1.92129e-13	0.31127	0.418	0.76	2.32456e-09
Psmb2	1.46634e-10	0.310531	0.799	0.929	1.77413e-06
1700025G04Rik	3.69668e-11	0.30966	0.245	0.504	4.47261e-07
Ifngas1	5.95175e-20	0.309216	0.07	0.347	7.20103e-16
Dkc1	1.6434e-10	0.307529	0.231	0.475	1.98835e-06
Hmgb1	8.02194e-08	0.3066	0.89	0.985	0.000970575
mt-Nd1	8.39783e-08	0.306231	0.874	0.955	0.00101605
Mrpl20	4.97291e-08	0.305712	0.6	0.795	0.000601673
Kbtbd11	5.18888e-13	0.305442	0.315	0.632	6.27803e-09
Ndufa7	2.12326e-10	0.30462	0.883	0.973	2.56893e-06
Nsmce1	7.1276e-12	0.304021	0.285	0.552	8.62368e-08
Sfxn1	6.06926e-11	0.303808	0.297	0.573	7.3432e-07
Nucks1	8.59719e-08	0.302708	0.386	0.608	0.00104017
Gimap4	6.07492e-11	0.302283	0.965	0.991	7.35005e-07
Hspe1	1.01528e-07	0.302058	0.741	0.89	0.00122839
Ebna1bp2	2.31587e-10	0.300007	0.397	0.677	2.80197e-06
Cdk4	1.13054e-08	0.299973	0.488	0.742	0.000136784
Cirbp	1.40542e-11	0.299947	0.255	0.543	1.70042e-07
Micos13	6.31701e-09	0.2997	0.729	0.902	7.64295e-05
Gpr146	7.23501e-16	0.298371	0.042	0.243	8.75364e-12
mt-Nd2	5.49673e-07	0.298039	0.841	0.944	0.0066505
Rras2	5.77717e-10	0.29779	0.308	0.561	6.9898e-06
Dennd2d	3.45386e-12	0.297521	0.287	0.588	4.17883e-08
mt-Nd5	4.76866e-09	0.29668	0.769	0.932	5.7696e-05
Rsl1d1	1.07865e-09	0.296133	0.374	0.626	1.30506e-05
Chchd10	1.47209e-09	0.295621	0.18	0.398	1.78108e-05
Uqcc2	2.26729e-09	0.295345	0.549	0.792	2.7432e-05
Stmn1	0.00437603	0.295245	0.208	0.294	1
Rps24	1.01518e-13	0.295058	1	1	1.22826e-09
Tomm40	2.68643e-13	0.294972	0.245	0.543	3.25031e-09
Rpl18a	5.30374e-13	0.294386	1	1	6.41699e-09
Ssrp1	4.52183e-07	0.294304	0.502	0.7	0.00547097
H2afz	3.31416e-05	0.292725	0.893	0.932	0.400981
Gm10076	2.57078e-14	0.292376	0.201	0.49	3.11039e-10
Rps4x	4.73369e-16	0.290762	1	1	5.7273e-12
Smc1a	3.17854e-08	0.289327	0.423	0.682	0.000384572
Gimap6	7.36398e-08	0.289298	0.928	0.985	0.000890968
Hmgb2	0.0619816	0.289202	0.855	0.887	1
Nolc1	1.54523e-08	0.288766	0.217	0.424	0.000186958
Mrto4	4.64412e-16	0.287265	0.166	0.469	5.61892e-12
Eif3b	9.98366e-10	0.286836	0.35	0.62	1.20792e-05
Rpl8	1.28794e-16	0.286319	1	1	1.55828e-12
Rpl34	3.15934e-16	0.283729	1	1	3.82248e-12
Rpl35a	2.10651e-16	0.282238	1	1	2.54866e-12
Mpp1	1.31119e-12	0.282135	0.159	0.404	1.58641e-08
Dazap1	4.2579e-10	0.281969	0.397	0.662	5.15164e-06
Exosc1	3.2695e-11	0.281919	0.192	0.433	3.95577e-07
Sh3bp5	3.80232e-14	0.281409	0.096	0.329	4.60043e-10
A930005H10Rik	2.04108e-10	0.280523	0.215	0.46	2.4695e-06
Pgk1	9.92827e-05	0.279711	0.666	0.81	1
Set	8.41083e-06	0.278797	0.778	0.896	0.101763
Gpx4	5.66842e-07	0.278619	0.792	0.95	0.00685822
Selenoh	4.26882e-07	0.278395	0.54	0.774	0.00516484
Rps14	2.01046e-17	0.278292	1	1	2.43246e-13
Calr	1.20612e-05	0.277745	0.577	0.742	0.145928
Relb	6.60783e-10	0.277215	0.255	0.501	7.99481e-06
Snrpd1	5.7499e-06	0.277017	0.589	0.78	0.0695681
Rpl9	1.06835e-16	0.276985	1	1	1.29259e-12
Tnfrsf9	1.24841e-10	0.276055	0.068	0.237	1.51045e-06
Gm20069	1.08161e-09	0.27577	0.299	0.552	1.30864e-05
Exosc5	3.65804e-13	0.27561	0.276	0.585	4.42586e-09
Tgtp1	1.85728e-06	0.274966	0.332	0.531	0.0224712
Snrpd3	1.18132e-07	0.27494	0.703	0.878	0.00142928
Cmah	1.63549e-10	0.274217	0.243	0.507	1.97878e-06
Rps10	3.64424e-17	0.273594	1	1	4.40916e-13
Hint2	5.02279e-14	0.273331	0.15	0.409	6.07707e-10
Ddt	3.02891e-05	0.273108	0.505	0.715	0.366467
Hspa9	1.16629e-11	0.272541	0.231	0.496	1.4111e-07
Snhg3	2.69225e-09	0.271464	0.276	0.513	3.25735e-05
Hspbp1	3.06742e-10	0.270659	0.264	0.525	3.71127e-06
Ptpn18	1.68672e-09	0.270606	0.979	1	2.04077e-05
Uqcr11	1.47895e-07	0.270086	0.708	0.887	0.00178939
Dtymk	1.50061e-12	0.267697	0.236	0.516	1.81559e-08
Dnajc19	5.66738e-09	0.267331	0.463	0.718	6.85697e-05
Mcm3	3.26685e-06	0.26668	0.187	0.35	0.0395256
Nfkbia	0.00189541	0.266017	0.603	0.739	1
Rflnb	1.86292e-08	0.263818	0.086	0.237	0.000225394
Mrpl54	3.52164e-09	0.262567	0.533	0.763	4.26083e-05
Dut	0.0120844	0.259403	0.297	0.401	1
Rpsa	2.66264e-14	0.258488	1	1	3.22153e-10
Ly9	1.35314e-07	0.258172	0.414	0.677	0.00163716
Rpl30	2.08854e-12	0.258153	0.998	1	2.52693e-08
H2afx	0.000367415	0.257529	0.306	0.469	1
Nudt14	1.07135e-12	0.257247	0.152	0.401	1.29623e-08
Drap1	1.37984e-07	0.256352	0.565	0.822	0.00166947
Cks2	3.32594e-05	0.255655	0.203	0.347	0.402405
Nfu1	1.0883e-10	0.254922	0.299	0.573	1.31673e-06
Mrpl35	1.35302e-08	0.254539	0.308	0.561	0.000163701
Mrpl27	2.44323e-10	0.253375	0.341	0.629	2.95607e-06
Zfp512	6.43077e-12	0.252498	0.098	0.3	7.78058e-08
Slc25a3	1.53607e-07	0.252015	0.921	0.982	0.00185849
Srsf5	3.93361e-08	0.251758	0.551	0.831	0.000475927
Adgrg5	1.69993e-09	0.251399	0.292	0.552	2.05675e-05
Snhg8	5.33694e-09	0.251225	0.369	0.635	6.45716e-05
Trappc6a	2.67102e-10	0.250954	0.334	0.638	3.23167e-06
Pdlim1	1.20453e-07	0.250763	0.4	0.629	0.00145736
Chrac1	9.49677e-09	0.250758	0.353	0.632	0.000114901
Hnrnpa1	1.69287e-07	0.250716	0.685	0.866	0.0020482
Eef1a1	1.94894e-14	0.250694	0.998	1	2.35802e-10
Hnrnpu	3.17834e-06	0.250406	0.841	0.926	0.0384548
Smim4	2.58207e-09	0.250003	0.29	0.537	3.12405e-05
Ndufab1	6.34475e-07	0.249607	0.54	0.754	0.00767651
Rack1	9.16935e-11	0.249229	0.988	1	1.1094e-06
Rpl18	8.60204e-13	0.248389	1	1	1.04076e-08
Apex1	4.96877e-13	0.248059	0.093	0.312	6.01171e-09
Rps3a1	1.48875e-13	0.248034	0.998	1	1.80124e-09
Ppdpf	1.24118e-06	0.248018	0.619	0.837	0.015017
Tnp2	4.05329e-14	0.247697	0.054	0.249	4.90407e-10
Myb	1.09306e-10	0.247417	0.049	0.199	1.32249e-06
Trdv1	0.000107581	0.247217	0.005	0.047	1
Snhg1	1.13653e-05	0.247125	0.411	0.602	0.137509
Eef1g	1.14173e-06	0.247087	0.888	0.958	0.0138138
Rexo2	2.5014e-08	0.24633	0.393	0.638	0.000302644
Hipk2	4.31275e-16	0.246162	0.033	0.226	5.218e-12
Mrps28	4.61081e-11	0.245739	0.147	0.365	5.57862e-07
Gnl3	2.46737e-10	0.245162	0.119	0.318	2.98527e-06
Erh	2.33928e-06	0.245062	0.453	0.662	0.028303
Ndufs3	1.45688e-07	0.24433	0.563	0.804	0.00176268
Pfdn6	9.85813e-09	0.244281	0.367	0.632	0.000119274
Fam241a	1.80928e-06	0.243982	0.495	0.721	0.0218904
Nop10	4.37741e-06	0.243969	0.617	0.819	0.0529623
Smarcc1	4.93313e-10	0.243472	0.187	0.418	5.9686e-06
1810041H14Rik	3.04483e-11	0.243372	0.11	0.32	3.68395e-07
Sdf2l1	5.40948e-05	0.243355	0.346	0.519	0.654493
Fam173a	1.37753e-08	0.242476	0.509	0.757	0.000166667
Smim8	1.3594e-12	0.242295	0.159	0.418	1.64473e-08
Uqcrq	9.53023e-08	0.241981	0.874	0.967	0.00115306
Sdhaf1	8.61126e-13	0.241861	0.121	0.353	1.04188e-08
Gm21887	7.54533e-15	0.241554	0.063	0.276	9.12909e-11
Snrpd2	5.80636e-08	0.241235	0.738	0.902	0.000702512
Rpl36al	2.50832e-10	0.240684	0.991	1	3.03481e-06
Ndufc1	1.68674e-07	0.24053	0.563	0.795	0.00204079
Ube2s	0.00528058	0.24017	0.624	0.813	1
AB124611	7.21997e-08	0.240152	0.367	0.62	0.000873544
Rps27l	9.52026e-06	0.239392	0.647	0.837	0.115186
Mrps34	1.20087e-07	0.239262	0.495	0.772	0.00145293
Cox7b	1.0091e-07	0.239024	0.879	0.944	0.00122091
Il12rb2	5.80789e-06	0.238695	0.234	0.398	0.0702696
Srsf10	1.41726e-07	0.238459	0.453	0.682	0.00171474
Snu13	7.41098e-05	0.237246	0.657	0.831	0.896655
Ndufb4	4.38804e-07	0.237107	0.643	0.855	0.00530909
Ube2c	0.18731	0.237091	0.173	0.22	1
Ccnb2	3.6925e-05	0.237083	0.049	0.134	0.446756
Cct6a	7.10381e-07	0.236612	0.444	0.674	0.0085949
Cops6	1.30125e-06	0.236219	0.584	0.774	0.0157439
Hspa5	0.0695246	0.235645	0.778	0.864	1
Rps21	1.13487e-09	0.235611	0.993	1	1.37308e-05
Neurl3	4.07999e-09	0.234899	0.22	0.451	4.93638e-05
Tipin	1.15364e-05	0.234718	0.173	0.315	0.139579
Lsm2	3.12449e-07	0.23442	0.224	0.409	0.00378032
Gstp1	1.6223e-06	0.234261	0.839	0.947	0.0196282
Mrpl12	1.97228e-06	0.232649	0.453	0.656	0.0238626
H2-Ke6	2.94702e-10	0.231823	0.35	0.644	3.5656e-06
Cd2ap	5.32046e-12	0.2301	0.084	0.279	6.43722e-08
Pdia6	0.000669578	0.22968	0.411	0.579	1
Eif2s1	1.15135e-05	0.229422	0.584	0.786	0.139302
Mrpl11	1.75933e-10	0.229328	0.241	0.513	2.12861e-06
Rps3	8.9155e-14	0.228745	0.998	1	1.07869e-09
Psme1	1.42086e-09	0.228348	0.986	1	1.7191e-05
Rpl19	2.00633e-12	0.228323	1	1	2.42745e-08
Ndufv3	3.83602e-07	0.227187	0.843	0.979	0.0046412
Creld2	3.10567e-05	0.226337	0.21	0.365	0.375755
Nop16	3.42804e-10	0.225669	0.126	0.323	4.14759e-06
Arsb	0.00024789	0.225648	0.402	0.558	1
Ccs	7.23205e-08	0.22553	0.313	0.552	0.000875006
Cenpa	0.20285	0.225403	0.173	0.211	1
Psma6	1.81812e-06	0.225185	0.694	0.816	0.0219974
Usp18	0.000150161	0.225078	0.565	0.757	1
H2afj	2.23908e-07	0.224998	0.888	0.985	0.00270907
Aldoa	0.446382	0.224759	0.972	0.985	1
Tmem147	4.55375e-09	0.223795	0.283	0.537	5.50958e-05
Ndufb10	7.06377e-07	0.223413	0.766	0.899	0.00854646
Uck2	1.19342e-10	0.222539	0.171	0.407	1.44392e-06
Cebpz	2.68418e-08	0.22223	0.327	0.579	0.000324759
Nutf2	1.21231e-06	0.221277	0.381	0.593	0.0146678
Psmg4	9.69955e-08	0.221204	0.336	0.593	0.00117355
Il18r1	9.6273e-08	0.220967	0.287	0.496	0.00116481
Psmc4	4.81834e-05	0.220883	0.605	0.772	0.582971
Mrpl42	5.64963e-07	0.22071	0.439	0.703	0.00683548
Rrm2	0.045666	0.220326	0.077	0.119	1
Anapc15	1.2648e-09	0.220144	0.143	0.341	1.53028e-05
Gm47242	1.33684e-09	0.220059	0.168	0.38	1.61744e-05
Tpm3	2.33213e-06	0.219911	0.942	0.988	0.0282164
Cmc1	4.12843e-06	0.219642	0.558	0.798	0.0499499
Timm10	6.16967e-10	0.219082	0.136	0.332	7.46468e-06
Tcp1	1.71294e-05	0.21755	0.556	0.748	0.207248
Pcgf5	1.52201e-08	0.217371	0.222	0.445	0.000184148
Zfp593	6.94199e-09	0.215732	0.224	0.454	8.39912e-05
Eci2	1.16276e-09	0.21562	0.259	0.525	1.40682e-05
Rrp15	6.32723e-11	0.21561	0.075	0.249	7.65532e-07
Ndufa11	1.85241e-05	0.214034	0.799	0.905	0.224123
Taf10	4.04951e-08	0.213524	0.916	0.982	0.00048995
Chchd7	1.22583e-10	0.211889	0.236	0.504	1.48313e-06
Pecam1	9.4964e-10	0.211073	0.105	0.288	1.14897e-05
Cd69	0.0575678	0.210526	0.6	0.706	1
Zfp36	0.000166597	0.210488	0.402	0.599	1
Kctd12	1.68982e-11	0.209533	0.023	0.16	2.04451e-07
2310039H08Rik	2.25804e-11	0.209161	0.147	0.386	2.732e-07
2310009B15Rik	1.17848e-09	0.208173	0.129	0.32	1.42584e-05
Gapdh	0.00476431	0.207985	0.981	0.994	1
Srsf6	4.11399e-06	0.207974	0.425	0.65	0.0497751
Il3ra	2.49492e-10	0.207885	0.159	0.386	3.01861e-06
Psma3	0.000165702	0.207884	0.862	0.944	1
Cdk5rap3	8.37191e-06	0.207873	0.374	0.596	0.101292
Mettl1	3.18316e-14	0.207853	0.035	0.214	3.85131e-10
Tgm2	5.35583e-13	0.207766	0	0.116	6.48002e-09
Epb41l4aos	7.10599e-07	0.207589	0.213	0.398	0.00859754
Pfdn1	1.25966e-05	0.207171	0.502	0.721	0.152406
Ndufv1	4.89143e-07	0.20665	0.36	0.605	0.00591814
Gm5617	2.73501e-12	0.206343	0.065	0.252	3.30909e-08
1700097N02Rik	7.99218e-08	0.206292	0.154	0.332	0.000966974
Smc2	0.000749699	0.206263	0.164	0.27	1
Flot1	2.67951e-06	0.20623	0.423	0.647	0.0324194
Ddx21	1.18082e-05	0.205816	0.442	0.653	0.142867
Tmem256	6.75235e-06	0.205311	0.542	0.766	0.0816967
Atp5j	6.26676e-07	0.205141	0.949	0.979	0.00758215
Ier3	1.7793e-12	0.205031	0.026	0.175	2.15278e-08
Tubb5	0.00429419	0.204932	0.846	0.935	1
Pdia3	0.0388585	0.204761	0.914	0.958	1
Bcap29	1.34851e-09	0.204111	0.157	0.368	1.63156e-05
Pdk1	2.5099e-11	0.204098	0.065	0.243	3.03673e-07
Arid5a	0.00050054	0.203849	0.558	0.733	1
Naa38	6.94194e-06	0.20371	0.551	0.766	0.0839905
Prelid3b	5.77314e-07	0.202857	0.329	0.555	0.00698492
Rpl7	6.19385e-10	0.202856	0.995	1	7.49394e-06
Mki67	0.0664363	0.202626	0.14	0.193	1
Hif1a	0.000503447	0.20231	0.474	0.653	1
Timm8a1	7.17822e-10	0.202308	0.117	0.312	8.68492e-06
Tcerg1	1.94014e-06	0.202033	0.29	0.484	0.0234738
Zfp281	2.46208e-08	0.201748	0.168	0.365	0.000297887
Bola2	1.6324e-05	0.201148	0.629	0.819	0.197504
Hnrnpa3	9.80052e-05	0.201135	0.958	0.994	1
Ighm	1.09842e-05	0.200811	0.388	0.599	0.132898
Ruvbl1	1.52545e-09	0.200802	0.15	0.353	1.84564e-05
Tbxa2r	1.21148e-07	0.200605	0.185	0.374	0.00146577
Rpl37	6.18447e-09	0.200394	1	1	7.48259e-05
Foxp1	2.1397e-06	0.200211	0.5	0.739	0.0258882
Tk1	8.92672e-08	0.199426	0.054	0.175	0.00108004
Ndufa12	3.03798e-05	0.198374	0.514	0.703	0.367566
Mrpl48	1.23424e-09	0.1982	0.18	0.409	1.49331e-05
Fuca1	2.3284e-06	0.197875	0.364	0.588	0.0281713
Znrd2	1.45748e-09	0.197586	0.168	0.389	1.7634e-05
Mrpl52	2.36409e-05	0.197528	0.879	0.964	0.286031
Acadvl	5.80221e-07	0.197227	0.287	0.519	0.0070201
Fdx2	2.17843e-10	0.195595	0.194	0.442	2.63568e-06
Trim28	2.3291e-07	0.195275	0.308	0.531	0.00281797
Romo1	2.16569e-05	0.195079	0.614	0.822	0.262027
Eny2	6.09471e-06	0.194952	0.444	0.674	0.07374
Ifi27	1.43238e-05	0.194039	0.463	0.688	0.173304
Trmt6	2.80261e-11	0.193751	0.154	0.395	3.39087e-07
Asf1a	1.27047e-07	0.193653	0.271	0.499	0.00153714
Rtraf	9.90343e-05	0.193	0.804	0.958	1
Msra	1.97655e-11	0.192805	0.1	0.309	2.39143e-07
Psmg1	5.48977e-12	0.192431	0.131	0.368	6.64208e-08
Gtf2a2	4.63578e-08	0.192206	0.311	0.573	0.000560883
Atp5o	8.95838e-05	0.191936	0.82	0.923	1
Rpl7a	6.06499e-08	0.19161	0.995	1	0.000733804
Hsp90b1	0.288395	0.191173	0.801	0.875	1
Tomm6	3.03407e-06	0.190009	0.862	0.97	0.0367092
Magoh	7.53388e-07	0.189487	0.435	0.694	0.00911525
Spc24	4.27444e-09	0.189	0.049	0.184	5.17165e-05
Stoml2	1.64435e-07	0.188714	0.341	0.576	0.0019895
Ddx5	3.26192e-05	0.188124	0.953	0.994	0.39466
Hnrnpa0	0.000209794	0.187928	0.605	0.783	1
Arl6ip4	6.79044e-06	0.187893	0.502	0.73	0.0821575
Wdr74	1.4725e-09	0.187063	0.171	0.395	1.78157e-05
Chchd1	7.53818e-05	0.186853	0.451	0.638	0.912044
Slc25a5	5.51513e-05	0.185763	0.923	0.961	0.667275
Snrpe	4.14876e-05	0.185447	0.923	0.985	0.501958
Pno1	1.38217e-09	0.185303	0.145	0.353	1.67228e-05
Rrp7a	8.79175e-07	0.183981	0.332	0.567	0.0106371
Bckdk	3.17096e-08	0.183797	0.189	0.398	0.000383655
Rps11	1.05655e-08	0.183452	1	1	0.000127832
Sptssa	4.93963e-06	0.183227	0.428	0.647	0.0597645
Setbp1	1.5126e-11	0.183039	0.03	0.178	1.83009e-07
Nob1	2.65886e-06	0.182839	0.252	0.454	0.0321695
Prrt1	1.11056e-10	0.182748	0.019	0.142	1.34366e-06
Cndp2	2.98592e-06	0.182499	0.357	0.593	0.0361267
Rcsd1	6.85864e-07	0.18231	0.332	0.567	0.00829827
Srsf1	6.47415e-09	0.182309	0.32	0.593	7.83307e-05
Qdpr	1.67342e-09	0.182123	0.234	0.493	2.02467e-05
Ddx42	1.06485e-07	0.18204	0.243	0.484	0.00128836
Btf3l4	2.33252e-10	0.182019	0.171	0.407	2.82211e-06
Wdr46	1.28245e-10	0.181852	0.082	0.261	1.55163e-06
Dnajc30	1.13153e-09	0.181799	0.154	0.368	1.36904e-05
Atp5e	5.63881e-08	0.181252	0.993	1	0.000682239
Mrpl14	1.49458e-05	0.181091	0.432	0.691	0.180829
Wdr18	3.90944e-09	0.180979	0.185	0.401	4.73003e-05
2310009A05Rik	2.68613e-08	0.180891	0.255	0.504	0.000324994
Cdca3	9.7605e-05	0.180881	0.056	0.139	1
Fcgrt	6.99408e-05	0.180649	0.147	0.27	0.846214
Alyref	0.015254	0.180262	0.607	0.712	1
Gmnn	3.27057e-05	0.179362	0.175	0.32	0.395707
Ccdc115	1.27804e-10	0.179194	0.166	0.409	1.5463e-06
Ndufb6	0.00034153	0.179174	0.668	0.81	1
Vps13a	2.78061e-05	0.178623	0.348	0.558	0.336427
Tbcb	0.000309299	0.178491	0.54	0.715	1
Eif3m	0.000129257	0.178435	0.811	0.926	1
G0s2	4.9046e-07	0.178372	0.056	0.172	0.00593408
Polr2f	9.68427e-05	0.178292	0.472	0.665	1
Cenpf	0.00413137	0.178253	0.023	0.065	1
Rrm1	9.43066e-05	0.178008	0.143	0.264	1
Psmd6	0.000161589	0.177977	0.467	0.653	1
Arpp19	5.96268e-05	0.177745	0.827	0.947	0.721425
Pim2	0.000435702	0.177396	0.339	0.501	1
Gpr183	2.28201e-07	0.176841	0.227	0.43	0.002761
5830411N06Rik	6.36279e-10	0.176334	0	0.086	7.69834e-06
Clpp	7.19039e-09	0.176288	0.182	0.409	8.69965e-05
Ccnh	8.61514e-07	0.175711	0.252	0.469	0.0104235
Pin1	3.41107e-05	0.175682	0.353	0.567	0.412705
Nrros	6.1625e-07	0.175509	0.292	0.519	0.00745601
Sept1	5.50974e-06	0.175464	0.965	0.994	0.0666623
Sh2d2a	0.00266625	0.174919	0.876	0.95	1
Tspan13	0.000462712	0.174879	0.388	0.555	1
Skp1a	9.60479e-05	0.174792	0.734	0.884	1
Ndufaf4	6.41334e-10	0.174665	0.124	0.332	7.7595e-06
Abhd8	0.000126798	0.174503	0.463	0.662	1
Mtx2	1.65229e-08	0.174493	0.121	0.3	0.000199911
Serbp1	0.000307775	0.174367	0.939	0.988	1
Igtp	0.00607543	0.174054	0.736	0.875	1
Rrs1	2.60263e-09	0.174007	0.11	0.294	3.14892e-05
Snhg12	1.48281e-05	0.173781	0.154	0.297	0.179406
Tpx2	0.000294265	0.173616	0.026	0.083	1
Dctpp1	1.67047e-05	0.173343	0.229	0.395	0.202111
Rpl24	5.9394e-06	0.173213	1	1	0.0718608
Nap1l1	0.0968412	0.172735	0.589	0.691	1
Hprt	1.65789e-05	0.172585	0.607	0.757	0.200588
Fasn	1.39288e-09	0.172445	0.065	0.223	1.68524e-05
Rtcb	1.4268e-05	0.171922	0.428	0.665	0.172629
Zeb1	1.59214e-06	0.171495	0.213	0.395	0.0192633
Eif3a	0.000405546	0.171391	0.692	0.849	1
N6amt1	3.53536e-10	0.171284	0.068	0.234	4.27743e-06
Nt5c	0.00020324	0.170812	0.699	0.861	1
Mcm2	0.000238828	0.170714	0.147	0.258	1
Exosc7	3.11725e-05	0.170563	0.276	0.454	0.377156
Krcc1	2.47793e-05	0.17046	0.481	0.712	0.299804
Pam16	2.4691e-05	0.170341	0.5	0.706	0.298736
Cyc1	0.000417817	0.169711	0.57	0.766	1
Srsf9	9.9761e-05	0.169682	0.425	0.626	1
Smarcd1	5.3472e-07	0.169501	0.154	0.32	0.00646957
Ndufaf8	1.28605e-06	0.169426	0.346	0.576	0.0155599
Rbm8a	4.18751e-06	0.16917	0.435	0.685	0.0506647
Thrap3	0.000528548	0.168844	0.551	0.724	1
AC113595.1	3.64469e-10	0.168796	0.047	0.193	4.40971e-06
Psmb10	0.000200122	0.168711	0.951	0.988	1
Ndufb8	0.000127859	0.168617	0.736	0.881	1
Ppan	2.11554e-09	0.168297	0.117	0.312	2.55959e-05
Lsm6	0.00010562	0.168046	0.561	0.745	1
Glrx3	9.70557e-05	0.167792	0.528	0.718	1
Med9	1.31005e-11	0.167559	0.105	0.32	1.58502e-07
Tsr1	1.29329e-10	0.167511	0.056	0.217	1.56475e-06
Timm50	3.11018e-08	0.167482	0.194	0.409	0.000376301
Mfsd10	0.000214477	0.167378	0.287	0.448	1
Trim59	6.68681e-06	0.16736	0.25	0.439	0.0809037
Irf7	0.0647398	0.167316	0.804	0.902	1
Grk6	6.97121e-05	0.167105	0.584	0.777	0.843446
Lap3	1.38668e-08	0.167082	0.091	0.249	0.000167775
Etfa	1.06196e-05	0.166981	0.416	0.608	0.128487
Psmd7	4.33996e-05	0.16682	0.472	0.668	0.525092
Gm28935	4.1453e-06	0.166801	0.199	0.362	0.050154
Cdk5rap1	4.27736e-11	0.166475	0.054	0.22	5.17518e-07
Ddx27	4.67026e-05	0.166251	0.259	0.43	0.565055
Fcf1	0.000144741	0.166222	0.418	0.605	1
Micos10	9.45078e-05	0.165979	0.727	0.875	1
Mcm7	0.000319281	0.165748	0.185	0.309	1
Syncrip	1.4405e-06	0.165505	0.379	0.611	0.0174286
Smn1	1.18522e-06	0.165056	0.192	0.368	0.0143399
Rcl1	4.93449e-11	0.164756	0.07	0.252	5.97024e-07
Tmpo	0.000369311	0.164676	0.264	0.404	1
Fam162a	5.19255e-07	0.164425	0.241	0.451	0.00628247
Pigp	3.16952e-06	0.164375	0.234	0.424	0.038348
Rab37	1.89589e-05	0.164217	0.28	0.472	0.229384
Tpr	0.000133632	0.164024	0.815	0.926	1
Eif5b	1.09369e-05	0.163876	0.421	0.647	0.132326
Mrpl15	1.16809e-05	0.163874	0.442	0.662	0.141327
Gramd3	0.000263334	0.163757	0.818	0.938	1
Prmt3	3.92628e-09	0.163569	0.089	0.258	4.75041e-05
Tmem134	8.8077e-05	0.163482	0.65	0.869	1
Utp11	2.84013e-07	0.163226	0.329	0.593	0.00343628
Suclg1	6.12046e-06	0.162505	0.376	0.593	0.0740515
Irf8	3.5394e-12	0.162327	0.171	0.424	4.28232e-08
Nabp1	1.16565e-05	0.162172	0.203	0.365	0.141032
Smarca4	0.000183465	0.162011	0.432	0.605	1
Ccna2	0.000155132	0.162009	0.028	0.092	1
Phb2	0.00101954	0.161997	0.661	0.837	1
Ipo4	7.76199e-13	0.161938	0.021	0.169	9.39123e-09
Cxcl10	1.77293e-05	0.161899	0.058	0.154	0.214507
Atp8b4	0.00130034	0.161769	0.65	0.798	1
Smim12	1.14424e-06	0.16154	0.255	0.466	0.0138441
B230307C23Rik	3.81398e-09	0.161492	0.22	0.469	4.61453e-05
Hat1	1.30948e-05	0.161481	0.21	0.383	0.158434
Cox8a	4.51661e-07	0.161052	0.991	1	0.00546465
Fmc1	5.00987e-06	0.160694	0.227	0.418	0.0606144
Mettl9	5.6367e-07	0.160596	0.252	0.463	0.00681985
Pebp1	0.000996562	0.160527	0.558	0.73	1
Aggf1	2.73857e-06	0.160507	0.297	0.522	0.033134
Pex7	1.75067e-09	0.160108	0.124	0.326	2.11814e-05
Fntb	8.94121e-08	0.160064	0.119	0.285	0.0010818
Rpl6	3.3818e-07	0.159854	1	1	0.00409164
5830428M24Rik	1.01399e-06	0.159812	0.077	0.202	0.0122683
Abhd11	3.12648e-08	0.159625	0.154	0.35	0.000378272
Klra1	0.000679429	0.159584	0	0.027	1
Brix1	1.07067e-08	0.15925	0.257	0.519	0.000129541
Got2	8.87676e-05	0.15879	0.374	0.555	1
Eef2kmt	7.25052e-07	0.158745	0.105	0.249	0.0087724
Acp1	5.25601e-06	0.158597	0.329	0.552	0.0635925
Dars	5.04852e-06	0.158269	0.371	0.605	0.0610821
Igfbp4	1.43918e-05	0.15825	0.014	0.077	0.174127
Cox7a2	0.000226122	0.157875	0.921	0.964	1
Qrfp	2.13255e-09	0.157856	0.023	0.139	2.58018e-05
Nhp2	0.000213352	0.157707	0.495	0.685	1
Ndufb7	0.00105524	0.157598	0.874	0.941	1
Mrps10	2.20296e-09	0.157278	0.129	0.329	2.66536e-05
Rnf138	0.0160222	0.157121	0.626	0.769	1
Dap	0.00156935	0.156948	0.491	0.653	1
Psmb8	5.04637e-05	0.156869	0.993	1	0.61056
Ddost	0.00138384	0.156454	0.636	0.795	1
Pes1	4.63808e-06	0.155904	0.264	0.469	0.0561162
Hpf1	0.000391032	0.155584	0.353	0.519	1
Rad23a	0.000190099	0.155461	0.397	0.582	1
Hddc2	6.31692e-08	0.155406	0.152	0.335	0.000764284
Trav8-2	8.44622e-05	0.155388	0	0.036	1
Ndufs8	0.000252822	0.15525	0.57	0.76	1
Cisd1	0.000206321	0.155139	0.313	0.484	1
Siva1	1.80074e-05	0.155024	0.168	0.318	0.217871
Cdc20	0.00389362	0.154637	0.033	0.08	1
Atad3a	1.49684e-10	0.154111	0.035	0.175	1.81103e-06
F2rl1	1.42929e-06	0.154066	0.079	0.205	0.017293
Fen1	0.000785944	0.154032	0.173	0.282	1
Trmt1	6.97555e-06	0.153755	0.192	0.359	0.0843971
Gar1	1.23118e-06	0.153642	0.196	0.377	0.0148961
H2afv	0.00223723	0.153633	0.703	0.831	1
Gramd4	2.60029e-08	0.153459	0.112	0.288	0.00031461
Rrp1b	6.66689e-07	0.152973	0.21	0.404	0.00806627
Trpc4ap	7.58084e-05	0.152971	0.449	0.653	0.917206
Anapc13	6.10411e-06	0.152763	0.376	0.585	0.0738536
Nubp1	1.06942e-05	0.152484	0.449	0.674	0.129389
Bcl3	0.000166278	0.152455	0.437	0.611	1
Ezr	0.00483414	0.152334	0.829	0.917	1
Eif3i	0.000100481	0.151953	0.841	0.964	1
Churc1	9.71178e-05	0.151664	0.577	0.807	1
Tuba1c	0.0277084	0.151528	0.334	0.463	1
Xrn2	0.000943851	0.151349	0.75	0.887	1
Tfdp1	6.92437e-05	0.151335	0.229	0.398	0.83778
Dnajc2	7.16103e-05	0.151264	0.46	0.671	0.866413
Cebpb	7.03122e-09	0.151202	0.21	0.439	8.50707e-05
Ndufb5	0.000695948	0.151105	0.778	0.923	1
Pcbd2	8.37882e-06	0.151081	0.276	0.472	0.101375
Slc11a2	1.09992e-07	0.151008	0.124	0.291	0.0013308
Rnf157	3.13717e-08	0.15096	0.058	0.193	0.000379567
Hdgfl3	1.85212e-07	0.150938	0.107	0.261	0.00224089
Eri3	8.76039e-10	0.150707	0.093	0.279	1.05992e-05
Nol7	0.000162955	0.15035	0.771	0.929	1
Pou6f1	1.2664e-06	0.15032	0.077	0.199	0.0153222
Srrm1	0.000971606	0.150022	0.759	0.884	1
Uhrf1	1.94323e-05	0.149919	0.082	0.19	0.235112
Rfc5	1.75019e-07	0.149687	0.119	0.285	0.00211755
A630001G21Rik	3.69987e-06	0.149626	0.185	0.356	0.0447648
Snhg20	1.65305e-06	0.149607	0.194	0.383	0.0200003
Cops7a	2.47327e-08	0.149456	0.182	0.395	0.000299241
Ddx56	8.47022e-08	0.149295	0.133	0.309	0.00102481
Pakap.1	1.04334e-08	0.149279	0.026	0.136	0.000126233
Atp5b	0.00302188	0.149179	0.946	0.979	1
Rnf126	3.78634e-05	0.149049	0.329	0.537	0.458109
Ppcdc	2.2677e-06	0.148661	0.133	0.288	0.0274369
Ost4	0.0001716	0.148282	0.846	0.953	1
Trap1	1.7949e-06	0.148127	0.194	0.374	0.0217165
Fam169b	5.21275e-06	0.148087	0.308	0.525	0.0630691
Asf1b	4.62564e-06	0.147968	0.051	0.151	0.0559657
Mri1	5.07941e-05	0.147906	0.332	0.513	0.614558
Scand1	0.00155226	0.147852	0.848	0.958	1
Ddx1	7.56933e-07	0.147749	0.18	0.365	0.00915813
Thumpd1	1.71453e-07	0.147681	0.175	0.374	0.00207441
Ddb1	5.75071e-05	0.147582	0.341	0.537	0.695778
Mdh1	0.000167042	0.147531	0.757	0.878	1
Sin3b	0.00193887	0.147322	0.633	0.783	1
Acd	2.87426e-05	0.147095	0.39	0.599	0.347757
Bbs9	1.88078e-08	0.146707	0.058	0.196	0.000227555
Bzw2	1.84241e-05	0.146345	0.271	0.448	0.222914
Csrp1	0.000143804	0.146338	0.336	0.516	1
Ckb	3.93759e-05	0.146239	0.044	0.128	0.476408
Kri1	1.43049e-05	0.146066	0.241	0.418	0.173075
Adsl	7.85954e-07	0.145931	0.292	0.528	0.00950926
Dguok	1.63311e-05	0.145902	0.362	0.593	0.197589
Klrd1	0.00243287	0.145847	0.808	0.905	1
Tpt1	7.59466e-08	0.145819	1	1	0.000918878
Ssbp2	2.3373e-08	0.14513	0.112	0.285	0.00028279
Wdr83os	0.000261726	0.1448	0.537	0.739	1
Grhpr	3.96229e-09	0.144499	0.089	0.261	4.79397e-05
Srsf7	0.00994514	0.144208	0.699	0.819	1
Aco2	5.98434e-05	0.144182	0.369	0.582	0.724045
Trbv13-2	0.138668	0.14405	0.215	0.267	1
Mettl26	7.55331e-06	0.144015	0.22	0.398	0.0913875
Psmb4	0.00223107	0.143839	0.72	0.858	1
Cdkn3	3.17059e-05	0.143819	0.04	0.122	0.38361
Gpatch4	2.67537e-09	0.143775	0.051	0.193	3.23693e-05
Uchl5	1.13886e-05	0.143714	0.271	0.466	0.137791
Smarcb1	3.01118e-05	0.143474	0.343	0.552	0.364322
Samm50	0.000106245	0.143416	0.416	0.635	1
Tmem42	1.30479e-06	0.143385	0.105	0.243	0.0157867
Gcsh	5.07043e-08	0.143313	0.061	0.193	0.000613471
Hist2h4	0.752612	0.143241	0.042	0.047	1
Atp5a1	0.00198339	0.142664	0.881	0.941	1
Cpt1a	1.19856e-08	0.142663	0.084	0.243	0.000145014
Gpr171	0.00325049	0.142617	0.589	0.754	1
Hnrnpr	2.4972e-06	0.141838	0.297	0.501	0.0302136
Ttc32	7.84608e-08	0.14172	0.086	0.237	0.000949297
Ndufs5	0.00244794	0.141371	0.701	0.846	1
Atn1	1.35073e-06	0.141294	0.075	0.199	0.0163424
Scfd1	5.83268e-05	0.141236	0.25	0.424	0.705696
Mdn1	1.64838e-10	0.141076	0.033	0.172	1.99437e-06
Atp5d	0.00116477	0.141059	0.972	0.991	1
Ppat	9.5996e-09	0.14102	0.077	0.231	0.000116146
Pdcd5	0.000311479	0.140937	0.685	0.849	1
Gimap5	0.00327557	0.140831	0.829	0.944	1
4632427E13Rik	5.92873e-07	0.140635	0.082	0.217	0.00717317
Fas	0.000103663	0.140562	0.203	0.347	1
Il2rb	0.0110862	0.140292	0.832	0.95	1
Tlr7	5.69507e-10	0.140061	0.012	0.119	6.89047e-06
Tlr1	3.97999e-09	0.139896	0.033	0.157	4.81539e-05
Ubl4a	0.000153183	0.139536	0.334	0.522	1
Mrpl51	6.95442e-06	0.139482	0.376	0.605	0.0841415
Mcm4	0.00123182	0.139438	0.294	0.433	1
Tapt1	5.44335e-05	0.139422	0.168	0.309	0.658591
Noc4l	1.97586e-07	0.138974	0.194	0.401	0.00239059
Atpif1	0.00522384	0.13883	0.549	0.7	1
Ruvbl2	9.51294e-06	0.13882	0.166	0.32	0.115097
Polr3k	0.00124003	0.138719	0.371	0.519	1
Nudt8	6.23973e-10	0.138309	0.086	0.27	7.54945e-06
Cox6a1	0.00201889	0.138201	0.895	0.955	1
Eif3e	0.0112909	0.138133	0.839	0.926	1
Psmd12	0.000303244	0.137971	0.451	0.641	1
Znhit3	6.63781e-08	0.137958	0.091	0.24	0.000803108
Kti12	2.67647e-06	0.137746	0.222	0.421	0.0323826
Smyd2	1.43928e-11	0.137723	0.021	0.157	1.74139e-07
Ndufaf3	6.73817e-06	0.137572	0.339	0.567	0.0815252
Naxe	6.55255e-05	0.137491	0.334	0.543	0.792793
Eno1b	3.61885e-06	0.1374	0.131	0.276	0.0437844
Aimp2	1.03319e-06	0.137239	0.126	0.285	0.0125006
Eif3l	0.000228093	0.137177	0.621	0.798	1
Txn1	0.202095	0.136912	0.86	0.899	1
Ercc1	5.06738e-06	0.136755	0.21	0.389	0.0613102
Dnah8	1.44252e-06	0.136725	0.07	0.19	0.0174531
Ndufs4	0.000771769	0.136564	0.654	0.819	1
Cnpy2	7.2543e-07	0.136034	0.287	0.525	0.00877698
Slc25a39	0.000170138	0.135818	0.346	0.546	1
Ubl5	0.000704725	0.135671	0.935	0.982	1
Zcchc7	8.67437e-06	0.135412	0.292	0.507	0.104951
Cdca4	0.000125743	0.135317	0.313	0.501	1
Farsb	4.55029e-05	0.135067	0.215	0.377	0.55054
Atp5f1	0.00137007	0.134996	0.925	0.961	1
Rpf2	7.5826e-08	0.134995	0.112	0.279	0.000917419
Aff3	2.10898e-07	0.134809	0.091	0.237	0.00255165
Ppie	3.65785e-05	0.134775	0.213	0.377	0.442564
Gm10282	6.05716e-10	0.134549	0.033	0.163	7.32856e-06
Trappc5	8.87191e-06	0.134546	0.311	0.525	0.107341
Nip7	8.54839e-05	0.134426	0.304	0.499	1
Ncoa7	0.000760276	0.134136	0.229	0.365	1
Mrpl36	0.0011627	0.134099	0.514	0.709	1
Smarce1	0.00011528	0.133908	0.425	0.647	1
Lilrb4a	4.20269e-05	0.133585	0.262	0.433	0.508484
Gpr132	0.000684562	0.133447	0.299	0.469	1
Tmbim4	1.01542e-06	0.133408	0.241	0.451	0.0122856
Aqp9	9.25021e-12	0.133321	0	0.104	1.11918e-07
Nudt16	9.70936e-06	0.133063	0.185	0.347	0.117474
Ncf1	2.84917e-05	0.132985	0.058	0.151	0.344721
Otub1	0.00037021	0.132954	0.505	0.712	1
Utp3	0.00105305	0.132872	0.488	0.677	1
Uxt	6.19901e-06	0.132865	0.173	0.341	0.0750018
Impdh1	0.000111859	0.132862	0.283	0.451	1
Filip1l	1.14595e-07	0.132775	0.072	0.211	0.00138648
Bola1	9.30515e-08	0.132768	0.171	0.374	0.00112583
Eif1a	5.64508e-05	0.132695	0.29	0.463	0.682998
Pabpc4	1.04692e-08	0.132518	0.086	0.249	0.000126667
Isg15	0.0514585	0.132459	0.778	0.855	1
Alkbh1	1.0061e-05	0.132131	0.18	0.341	0.121727
Timm8b	5.02117e-05	0.132097	0.371	0.582	0.607512
Noc2l	0.000286149	0.132071	0.264	0.421	1
Gpsm2	3.8351e-07	0.131763	0.077	0.211	0.00464008
Hsd17b10	0.00034684	0.131698	0.402	0.608	1
Cct3	0.001192	0.131527	0.463	0.635	1
Sdr39u1	6.98819e-07	0.131491	0.161	0.338	0.00845501
Mad2l2	3.78781e-07	0.131161	0.187	0.386	0.00458288
Ugcg	0.00193578	0.131133	0.61	0.795	1
Rex1bd	0.000183269	0.131093	0.481	0.703	1
Ptpmt1	1.56605e-06	0.13094	0.159	0.329	0.0189476
P4hb	0.00301566	0.130751	0.523	0.694	1
Mtap	1.48849e-07	0.130584	0.14	0.323	0.00180092
Cd3eap	3.44064e-09	0.13034	0.044	0.181	4.16283e-05
Ppm1j	0.000788359	0.13033	0.292	0.454	1
Tuba4a	0.00483046	0.130299	0.308	0.43	1
Pold2	3.56571e-06	0.130264	0.166	0.329	0.0431415
Lsm5	0.0161639	0.130056	0.584	0.733	1
Yeats2	2.6009e-07	0.130009	0.075	0.211	0.00314683
Glrx5	0.000312512	0.129934	0.439	0.635	1
Cdk1	0.00283733	0.129526	0.035	0.086	1
Ly6c1	0.00289853	0.129443	0.035	0.086	1
Rptor	6.54648e-06	0.128902	0.133	0.276	0.0792059
Tuba8	1.56128e-10	0.128845	0	0.092	1.889e-06
Vwa5a	4.47261e-07	0.128841	0.035	0.136	0.00541142
Tbrg4	1.06622e-07	0.128815	0.136	0.315	0.00129001
Gpnmb	3.81083e-11	0.128689	0	0.098	4.61073e-07
Llph	0.00117256	0.128668	0.621	0.81	1
Eprs	0.000183044	0.128476	0.329	0.519	1
Bend4	1.4054e-08	0.128411	0.04	0.163	0.00017004
Pop7	2.84461e-05	0.128364	0.332	0.546	0.34417
Emc6	0.000385536	0.128341	0.432	0.653	1
B230359F08Rik	2.76955e-05	0.128272	0.005	0.053	0.335088
Hist1h2ap	0.486081	0.128116	0.126	0.113	1
Paics	0.00288986	0.128031	0.491	0.653	1
Uqcrc2	0.00242522	0.128004	0.638	0.783	1
Cd72	0.000184028	0.127816	0.126	0.237	1
Il2ra	0.000800222	0.127721	0.143	0.249	1
Tcf12	1.73804e-06	0.127626	0.199	0.386	0.0210285
Mrpl41	8.50413e-05	0.127284	0.397	0.614	1
Tpst1	5.37044e-09	0.127274	0.03	0.148	6.4977e-05
Cltb	4.43974e-06	0.127126	0.166	0.326	0.0537164
Aarsd1	7.06338e-07	0.126865	0.171	0.35	0.00854599
Mdh2	0.00856148	0.126804	0.86	0.926	1
Vegfb	1.37056e-09	0.126618	0.075	0.24	1.65824e-05
Poldip2	5.75644e-09	0.126422	0.11	0.297	6.96472e-05
Il6ra	5.49761e-06	0.126279	0.044	0.139	0.0665155
Rsrc1	3.59887e-06	0.126278	0.145	0.3	0.0435427
Stn1	5.89083e-07	0.126254	0.152	0.329	0.00712731
Yeats4	2.08665e-06	0.126011	0.336	0.591	0.0252464
Timm13	0.00036843	0.126004	0.75	0.899	1
Apobr	4.36193e-06	0.126004	0.105	0.24	0.0527749
Sdad1	3.04898e-06	0.125963	0.114	0.258	0.0368897
Cerk	8.42775e-07	0.125617	0.098	0.24	0.0101967
Rars2	1.6903e-08	0.125508	0.072	0.226	0.000204509
Slf1	1.54462e-06	0.125502	0.058	0.169	0.0186884
Ube2l3	0.00305108	0.125183	0.757	0.887	1
Ada	2.33717e-09	0.125158	0.037	0.169	2.82774e-05
Ash2l	3.00427e-06	0.124989	0.166	0.335	0.0363487
E230032D23Rik	1.10994e-05	0.124985	0.049	0.142	0.134292
Lage3	5.36127e-06	0.124939	0.292	0.501	0.0648661
AI662270	0.000970834	0.124845	0.495	0.68	1
Mrps12	0.000477591	0.12474	0.407	0.593	1
Fdx1	2.42619e-05	0.124727	0.192	0.35	0.293545
Pmpca	7.75615e-06	0.124698	0.189	0.356	0.0938417
Idh3g	4.3486e-05	0.124697	0.318	0.531	0.526138
Ndufa2	0.00114572	0.124576	0.848	0.941	1
Srpk1	0.00590672	0.124494	0.547	0.715	1
Txndc9	0.00143182	0.124329	0.53	0.718	1
Bcl2l12	7.21238e-07	0.12424	0.145	0.312	0.00872626
Btla	4.1907e-06	0.124226	0.119	0.261	0.0507032
Zmat2	0.00412795	0.123899	0.563	0.712	1
Eef1akmt4	4.4609e-07	0.123887	0.084	0.223	0.00539725
Bach2	1.50127e-05	0.123866	0.098	0.22	0.181638
Tha1	1.15449e-06	0.123843	0.065	0.184	0.0139682
Mrps18b	7.67322e-08	0.123808	0.15	0.335	0.000928383
Oxct1	1.62012e-05	0.123794	0.283	0.478	0.196018
Trbv13-3	0.0906229	0.123744	0.047	0.077	1
1500011B03Rik	6.11058e-06	0.12374	0.259	0.454	0.0739319
Anapc5	0.000529079	0.123468	0.386	0.558	1
Prdx6	0.0150154	0.123457	0.72	0.878	1
Heatr1	1.13258e-07	0.123382	0.063	0.196	0.00137031
Uchl3	0.000286872	0.123314	0.374	0.561	1
Btf3	6.85875e-05	0.123238	0.981	0.997	0.82984
Ndufb3	0.00304499	0.122971	0.664	0.822	1
Slc14a1	6.14396e-07	0.122834	0.068	0.193	0.00743357
Fam53a	5.27819e-06	0.122734	0.264	0.481	0.0638609
Cd74	0.00154998	0.12221	0.012	0.05	1
Rasa1	1.64971e-05	0.122104	0.257	0.448	0.199599
Slamf6	0.000186023	0.121925	0.266	0.43	1
Mpdu1	0.000110417	0.121884	0.39	0.591	1
Arl4c	0.0093307	0.121745	0.75	0.872	1
Clspn	0.000251128	0.121613	0.03	0.092	1
Mrpl19	7.21842e-06	0.12146	0.208	0.401	0.0873357
Cox16	0.000269909	0.12142	0.521	0.727	1
Sf3b6	0.00103338	0.121336	0.804	0.908	1
Lysmd2	0.000160072	0.121191	0.11	0.217	1
Mef2a	0.00155202	0.12107	0.407	0.582	1
Gm45716	1.57683e-06	0.121029	0.058	0.172	0.019078
Smim26	2.75892e-06	0.120973	0.203	0.398	0.0333802
Serpinb9	0.314879	0.120972	0.383	0.457	1
Ubxn8	5.95238e-06	0.12088	0.173	0.338	0.0720178
Lamtor4	0.00701099	0.120865	0.675	0.837	1
Rmi2	1.24791e-08	0.120773	0.044	0.172	0.000150984
Tpd52l2	3.71601e-06	0.12018	0.273	0.496	0.04496
Spin2c	1.41327e-07	0.120016	0.044	0.16	0.00170992
Ift27	0.00069733	0.119716	0.222	0.356	1
Yju2	8.37417e-06	0.119691	0.124	0.261	0.101319
Psmb1	0.00132475	0.119639	0.928	0.997	1
Ewsr1	0.00455515	0.119578	0.689	0.849	1
Carnmt1	9.02136e-05	0.119423	0.224	0.383	1
Prdx3	0.00061197	0.119142	0.397	0.588	1
Ttyh3	4.37134e-07	0.119088	0.1	0.252	0.00528889
Wsb2	8.32583e-06	0.119021	0.215	0.409	0.100734
Mrpl2	2.93609e-06	0.118994	0.194	0.377	0.0355237
Dyrk2	2.0307e-05	0.118989	0.182	0.344	0.245694
Hp1bp3	0.00341172	0.118962	0.605	0.76	1
Mpp7	2.78923e-08	0.118939	0.047	0.175	0.000337469
Nmd3	0.000166721	0.118893	0.182	0.32	1
Prmt7	2.31868e-07	0.118777	0.093	0.243	0.00280537
Mcm5	0.0436022	0.118691	0.18	0.24	1
Mrps14	0.0152342	0.118347	0.579	0.718	1
Hint1	0.0489355	0.118154	0.928	0.964	1
Rab4b	0.00218299	0.118025	0.614	0.783	1
Bclaf1	0.00300092	0.117896	0.512	0.703	1
Dph5	6.93589e-06	0.117895	0.147	0.3	0.0839174
Psmb3	0.0133412	0.117747	0.923	0.982	1
Polr2e	6.20516e-06	0.117708	0.355	0.608	0.0750762
Hdlbp	0.000167668	0.117414	0.355	0.555	1
Ublcp1	5.56476e-07	0.117343	0.124	0.288	0.0067328
Timm10b	0.000402128	0.117177	0.668	0.864	1
Fbxo5	0.000493174	0.117131	0.023	0.077	1
Nol11	0.000152431	0.117123	0.185	0.318	1
Zmynd19	1.07334e-06	0.11709	0.082	0.211	0.0129864
Pts	4.08567e-05	0.116888	0.236	0.409	0.494325
Sdf4	0.00525642	0.116643	0.804	0.929	1
Timm9	1.01327e-05	0.116641	0.124	0.264	0.122596
Rrp1	0.0078591	0.116611	0.598	0.739	1
Pum3	6.85388e-06	0.116601	0.203	0.377	0.0829251
Mad2l1	0.000210724	0.116475	0.056	0.134	1
Acod1	8.3803e-08	0.116207	0	0.065	0.00101393
Sptbn1	0.000415865	0.116174	0.381	0.564	1
Cep89	1.28206e-09	0.116131	0	0.083	1.55117e-05
Itih5	4.63364e-09	0.116032	0.021	0.131	5.60624e-05
Sp110	0.00882886	0.115999	0.839	0.935	1
Uhrf1bp1l	0.000147102	0.115822	0.238	0.395	1
Atp11b	0.000258598	0.115759	0.453	0.671	1
Napa	0.00101684	0.115749	0.47	0.677	1
Manf	0.912729	0.115736	0.673	0.733	1
Pus1	1.26379e-06	0.115481	0.129	0.285	0.0152906
Get4	5.22984e-05	0.115476	0.32	0.528	0.632758
Ccr2	0.0703201	0.115467	0.512	0.626	1
Atic	2.7021e-05	0.115456	0.252	0.43	0.326927
Man1a	0.000154097	0.115416	0.269	0.445	1
Stoml1	5.19554e-07	0.115408	0.033	0.131	0.00628608
Slc50a1	0.00115756	0.115299	0.593	0.804	1
Nasp	0.00153484	0.115136	0.252	0.38	1
Farsa	4.55185e-05	0.115038	0.224	0.392	0.550729
Khk	1.23716e-08	0.115021	0.023	0.131	0.000149684
Snhg15	1.26486e-06	0.115004	0.058	0.172	0.0153035
Ddx39	0.00471888	0.11493	0.568	0.691	1
Cstb	0.0189002	0.11478	0.593	0.739	1
Tmem106a	1.7175e-05	0.114779	0.061	0.16	0.2078
Canx	0.0196481	0.114777	0.521	0.638	1
Ndufb11	0.00631062	0.114691	0.914	0.979	1
Tma16	2.53535e-08	0.114675	0.035	0.151	0.000306752
Izumo1r	8.27383e-05	0.114659	0.049	0.131	1
2610001J05Rik	1.28492e-05	0.114624	0.185	0.353	0.155463
Trbv31	0.381111	0.114453	0.037	0.05	1
Mrps7	0.000157845	0.114433	0.332	0.537	1
Ifitm10	0.000262506	0.114056	0.381	0.558	1
Zbtb11os1	1.06201e-05	0.113989	0.068	0.175	0.128493
Tent2	0.000168536	0.113981	0.28	0.466	1
Atp5j2	0.00155881	0.113968	0.967	0.985	1
Rad50	5.75758e-06	0.113638	0.175	0.347	0.069661
Acaa1a	0.000874551	0.113045	0.481	0.688	1
Sod1	3.03393e-05	0.112892	0.21	0.377	0.367076
Cluap1	3.47926e-05	0.112844	0.164	0.312	0.420956
Elovl5	0.003689	0.112801	0.339	0.487	1
Gnpnat1	4.07109e-06	0.112764	0.138	0.297	0.0492561
Babam2	0.000610576	0.112706	0.304	0.469	1
Crtam	8.21344e-05	0.112471	0.175	0.323	0.993744
Nsun2	3.01497e-05	0.112249	0.245	0.424	0.364781
Msto1	1.81941e-05	0.11222	0.119	0.252	0.220131
Klhdc2	1.93229e-05	0.111928	0.14	0.276	0.233788
Plscr3	1.869e-05	0.111761	0.077	0.184	0.226131
Brcc3	1.114e-06	0.111736	0.215	0.427	0.0134782
Tmem242	9.6691e-05	0.111692	0.236	0.407	1
Serhl	1.79222e-05	0.111689	0.208	0.386	0.216841
Fbxo4	2.78194e-05	0.111556	0.091	0.205	0.336587
Ndufv2	0.00299269	0.111286	0.72	0.858	1
Card6	0.000188039	0.111182	0.166	0.3	1
Rnaseh2b	0.000203452	0.111174	0.213	0.362	1
Eftud2	8.03092e-05	0.110972	0.322	0.513	0.971661
Gm9844	6.77189e-07	0.110653	0.105	0.255	0.00819331
Fam136a	5.45775e-08	0.110649	0.084	0.237	0.000660333
Gart	2.14491e-06	0.110552	0.133	0.288	0.0259513
Ltv1	4.94155e-07	0.110413	0.086	0.226	0.00597878
Las1l	7.04139e-06	0.110366	0.117	0.255	0.0851938
Surf2	1.62344e-07	0.110361	0.159	0.359	0.00196419
1700096K18Rik	8.29101e-07	0.110277	0.044	0.151	0.0100313
Podnl1	5.00758e-06	0.110261	0.044	0.139	0.0605867
Rundc3a	3.39817e-06	0.110079	0.028	0.113	0.0411145
Cxcr5	4.18799e-09	0.110027	0.014	0.116	5.06705e-05
Ung	8.5887e-06	0.10979	0.019	0.089	0.103915
Apopt1	5.43027e-05	0.109757	0.29	0.487	0.657008
Nfkbiz	1.97793e-05	0.109729	0.157	0.303	0.23931
Ppp1r7	5.51974e-05	0.109349	0.194	0.356	0.667833
Cdca7	5.52432e-05	0.109328	0.054	0.139	0.668388
Rpa3	0.000204118	0.109307	0.241	0.404	1
Rps27	0.0106911	0.109018	1	1	1
Usp5	6.89543e-06	0.109017	0.168	0.338	0.0834278
Mrps26	0.00323141	0.108768	0.456	0.62	1
Gtpbp4	0.00048201	0.108647	0.327	0.504	1
Bcs1l	1.56053e-07	0.108554	0.056	0.181	0.00188809
Tinf2	1.02606e-05	0.108477	0.143	0.291	0.124143
Mfsd6	6.17794e-05	0.108389	0.243	0.424	0.747469
Wdr75	7.64706e-05	0.108327	0.133	0.258	0.925218
Exosc9	3.44476e-06	0.108281	0.152	0.315	0.0416781
Lyar	7.94162e-05	0.108176	0.185	0.329	0.960856
Cdca8	0.00297818	0.108173	0.049	0.107	1
Ascc2	6.83561e-06	0.108126	0.11	0.243	0.0827041
Ufl1	7.98334e-05	0.107971	0.107	0.22	0.965904
Nup88	3.17372e-05	0.107966	0.189	0.347	0.383989
Il10rb	0.0026886	0.107941	0.54	0.73	1
Cops3	1.94785e-05	0.107871	0.259	0.463	0.23567
Trappc1	3.53359e-06	0.107691	0.29	0.499	0.0427529
H2-Oa	5.04554e-05	0.107644	0.056	0.145	0.610459
Anp32b	0.0903097	0.107519	0.787	0.881	1
Abce1	0.000223865	0.107256	0.194	0.335	1
Dynll2	0.000247655	0.106996	0.252	0.407	1
Prpf6	0.000216555	0.106928	0.262	0.442	1
Pxmp4	3.70844e-06	0.106745	0.201	0.392	0.0448684
1190007I07Rik	5.64051e-05	0.106745	0.173	0.32	0.682445
Itfg2	1.01396e-06	0.106727	0.061	0.178	0.012268
Pja1	0.00038519	0.106703	0.231	0.383	1
Cct2	0.01655	0.106516	0.787	0.911	1
Pinx1	7.58519e-08	0.106464	0.065	0.205	0.000917733
Thyn1	2.07995e-05	0.106423	0.147	0.291	0.251653
Eif3c	0.0112995	0.106242	0.827	0.899	1
Ddx49	1.92637e-05	0.106186	0.131	0.267	0.233071
Tcrg-V4	0.000679429	0.106029	0	0.027	1
Cope	0.0169651	0.105882	0.745	0.881	1
Smim10l1	0.000141021	0.105828	0.147	0.276	1
Pdcd2	0.00636455	0.10566	0.465	0.653	1
Naga	0.000103366	0.105658	0.086	0.184	1
Prr7	8.92521e-05	0.105648	0.182	0.326	1
Rtl8c	7.70267e-07	0.105567	0.021	0.107	0.00931946
Cpsf3	0.000298064	0.105554	0.266	0.442	1
Chd4	0.00366647	0.105534	0.61	0.789	1
Suv39h1	4.92804e-06	0.105441	0.063	0.172	0.0596243
Prc1	0.0394286	0.105435	0.049	0.086	1
Fibp	7.72218e-06	0.105407	0.236	0.439	0.0934306
Taf13	6.90571e-06	0.105381	0.133	0.279	0.0835522
H3f3a	0.0128441	0.105075	0.965	0.985	1
Hist2h2ac	0.000228252	0.104965	0.063	0.145	1
Tpd52	1.735e-06	0.104918	0.04	0.139	0.0209918
Zbtb8os	0.013346	0.104771	0.446	0.614	1
Nfe2l2	7.18988e-06	0.104715	0.255	0.466	0.0869904
Rab5if	0.00670352	0.104631	0.703	0.864	1
Rsl24d1	3.34709e-05	0.104427	0.259	0.454	0.404964
Atad2	0.00352029	0.104369	0.199	0.303	1
Lrrk1	0.000226821	0.104329	0.28	0.46	1
Cd27	0.00397106	0.104132	0.748	0.893	1
Fbxw5	3.1576e-05	0.10407	0.161	0.306	0.382038
Drg1	2.94248e-05	0.104024	0.327	0.543	0.356011
Mlec	4.99155e-05	0.103783	0.306	0.501	0.603927
Mrpl3	1.54476e-06	0.103654	0.189	0.386	0.01869
Tbca	0.01761	0.103535	0.771	0.902	1
Slc16a1	2.82238e-08	0.103427	0.016	0.113	0.00034148
Eml5	2.46602e-05	0.103368	0.037	0.119	0.298363
Tcrg-C4	0.0027681	0.103118	0	0.021	1
Desi2	0.00353134	0.103117	0.346	0.51	1
Gm44659	3.68111e-05	0.103101	0.037	0.116	0.445378
Jade2	1.04391e-05	0.103061	0.077	0.19	0.126302
Rfc3	0.00120351	0.102999	0.117	0.211	1
Mrps33	0.0184807	0.102995	0.593	0.727	1
Lsm8	0.000160071	0.102814	0.446	0.677	1
Anapc1	0.000113377	0.102766	0.159	0.294	1
Slc2a1	1.00859e-05	0.102756	0.147	0.306	0.12203
2610035D17Rik	0.000109703	0.102754	0.044	0.122	1
Ube2e3	9.38092e-06	0.10261	0.105	0.231	0.1135
Miip	0.0010752	0.10243	0.206	0.332	1
Wdr12	4.18359e-07	0.102401	0.091	0.237	0.00506172
Nbn	4.04239e-07	0.102316	0.035	0.136	0.00489089
Snrnp40	0.000308546	0.102102	0.383	0.588	1
Dbnl	0.00654024	0.102074	0.682	0.834	1
Tmed10	0.0157293	0.102028	0.551	0.712	1
Cst7	0.078073	0.102001	0.799	0.923	1
Mtg1	5.28016e-07	0.101905	0.082	0.217	0.00638847
Tent5c	7.95043e-06	0.101845	0.138	0.285	0.0961923
Tacc3	0.000781471	0.101802	0.07	0.148	1
Mrpl58	0.00218541	0.101681	0.645	0.825	1
Pih1d1	0.000916771	0.101567	0.259	0.415	1
Baz1b	0.00350024	0.101515	0.374	0.531	1
Zfp580	6.46467e-08	0.101479	0.04	0.157	0.000782161
Ccdc102a	2.62166e-06	0.101371	0.112	0.255	0.0317195
Snrpa	0.00539245	0.101302	0.449	0.608	1
Gatd3a	0.000324342	0.101173	0.306	0.49	1
Serpinb5	1.06147e-05	0.100876	0	0.045	0.128427
Ctnnbl1	1.10203e-05	0.100785	0.222	0.412	0.133335
Mtln	0.000415786	0.100705	0.117	0.22	1
Smad1	9.92659e-07	0.10025	0.03	0.125	0.0120102
Mrpl22	2.67296e-05	0.100184	0.304	0.531	0.323402
March7	0.00116986	0.10001	0.313	0.484	1
Lilr4b	0.000538267	0.0999716	0.259	0.401	1
Polr2g	0.0183453	0.0999325	0.542	0.691	1
Mettl22	9.23692e-08	0.0998944	0.03	0.136	0.00111758
Hmbs	3.79273e-05	0.0997158	0.15	0.291	0.458882
Tamm41	1.25796e-06	0.0996165	0.079	0.208	0.0152201
U2surp	0.00240144	0.0993533	0.458	0.65	1
Ppig	0.000780537	0.0992381	0.505	0.721	1
Rab24	0.000486366	0.0991974	0.343	0.525	1
Apoo	4.93638e-08	0.099158	0.049	0.175	0.000597252
Adat2	1.23388e-07	0.0991545	0.047	0.166	0.00149287
Ctla2b	0.00731095	0.0990943	0.479	0.62	1
Arl5a	0.000312287	0.0990812	0.271	0.433	1
Map3k8	1.34706e-05	0.0990261	0.129	0.27	0.162981
Acaa2	0.000192081	0.0989465	0.348	0.549	1
Zc3h6	6.49411e-05	0.0989103	0.061	0.151	0.785722
Yif1a	8.91526e-06	0.0988654	0.138	0.288	0.107866
Psma5	0.0157542	0.0988177	0.764	0.864	1
Gnl2	0.000502316	0.0987559	0.194	0.329	1
Mrps17	0.00121412	0.0987426	0.409	0.596	1
Hspd1	0.0509222	0.0987408	0.565	0.662	1
Tmsb15b1	5.751e-05	0.0986541	0.098	0.211	0.695813
Fdxr	6.01174e-06	0.0986205	0.133	0.279	0.072736
Rpl37a	0.00267925	0.0985833	0.998	1	1
Tespa1	0.0202101	0.0985128	0.449	0.573	1
Mrpl13	0.00129213	0.0985035	0.269	0.418	1
Coa7	8.46981e-07	0.0984509	0.054	0.166	0.0102476
Polr3h	1.66283e-08	0.0983166	0.03	0.145	0.000201186
Tsen34	2.44198e-05	0.0983049	0.11	0.237	0.295456
Fam102a	0.000490582	0.0980979	0.379	0.573	1
Shmt2	8.69612e-05	0.0980694	0.192	0.344	1
Trappc2l	0.00255994	0.0980423	0.444	0.638	1
Fam216a	0.00135826	0.0980421	0.14	0.24	1
Tk2	7.81645e-06	0.0978547	0.079	0.199	0.0945712
Rad51	1.77925e-06	0.0976961	0.028	0.116	0.0215272
Nop2	3.33249e-05	0.0976227	0.129	0.258	0.403198
Nt5c2	6.18892e-07	0.0975017	0.058	0.178	0.00748797
Rnf7	0.00424606	0.0974113	0.5	0.709	1
2810004N23Rik	0.000109506	0.0972155	0.217	0.377	1
Cysltr2	0.000147395	0.0971003	0.171	0.309	1
Taz	5.00544e-05	0.0968522	0.145	0.282	0.605609
Afg3l2	8.17466e-05	0.0968332	0.175	0.32	0.989052
Cox5b	0.0406819	0.0968311	0.981	0.997	1
Rpgrip1	1.65845e-06	0.0966897	0.035	0.131	0.0200656
Ccdc86	1.59655e-07	0.0965429	0.068	0.205	0.00193167
Dap3	0.00140888	0.0964185	0.313	0.475	1
Slirp	0.000157917	0.0963119	0.36	0.567	1
Nop14	7.06775e-06	0.0962617	0.154	0.312	0.0855127
Chchd4	1.06397e-05	0.0961644	0.086	0.208	0.12873
Pdcd4	0.0419505	0.0959349	0.547	0.659	1
Plin3	0.000281989	0.0958904	0.129	0.243	1
D16Ertd472e	0.0013279	0.0956603	0.428	0.632	1
Noa1	7.09886e-06	0.0955266	0.117	0.255	0.0858891
Hscb	0.0126868	0.0954699	0.479	0.635	1
Psmg2	5.45588e-05	0.0953547	0.234	0.412	0.660106
Nat10	9.74277e-08	0.095301	0.058	0.19	0.00117878
Ddx3x	7.24241e-05	0.095211	0.215	0.386	0.87626
Kif15	8.82883e-07	0.0951993	0.019	0.101	0.010682
Dnttip2	0.000926914	0.0951346	0.299	0.457	1
Klhl5	1.10458e-07	0.0951319	0.049	0.172	0.00133643
mt-Nd4l	0.028644	0.0951104	0.949	0.985	1
Zkscan3	0.000647287	0.0949305	0.173	0.3	1
Cnih1	0.0104719	0.0949299	0.332	0.475	1
Ktn1	0.000120554	0.0947704	0.124	0.237	1
Eif5	0.0112476	0.0946648	0.682	0.843	1
Ankrd40	1.63656e-06	0.0946635	0.159	0.335	0.0198007
Pdcd1lg2	0.000465818	0.0945473	0.103	0.199	1
Cables1	4.7467e-05	0.0944318	0.037	0.116	0.574303
Hopxos	7.92512e-06	0.0944314	0.061	0.166	0.095886
Amn1	2.40003e-05	0.0941221	0.086	0.202	0.29038
Coq5	1.56638e-06	0.0940864	0.098	0.237	0.0189516
Cyb5r3	7.51571e-05	0.0940852	0.168	0.312	0.909326
Anxa2	0.931015	0.0940624	0.825	0.831	1
Tfam	4.33776e-05	0.0940093	0.199	0.362	0.524825
Bysl	1.20433e-05	0.0939912	0.143	0.288	0.145711
U2af2	0.00130309	0.0939898	0.467	0.674	1
Tdrp	0.00190317	0.0939867	0.047	0.107	1
Hist1h2bj	9.11738e-06	0.0938918	0.042	0.134	0.110311
Znhit6	7.00786e-05	0.0937396	0.096	0.205	0.847882
Naca	0.00754516	0.0936756	0.995	1	1
Rfc4	0.000294369	0.0935453	0.077	0.166	1
Secisbp2	1.37074e-06	0.0935342	0.21	0.421	0.0165845
Fadd	4.55461e-07	0.0935317	0.082	0.22	0.00551062
Tmem260	1.68403e-05	0.0934304	0.096	0.217	0.203751
Aatf	0.000111999	0.093425	0.131	0.252	1
Gngt2	0.00130052	0.0934082	0.292	0.454	1
Pik3ip1	0.0309007	0.0933656	0.147	0.214	1
Timm17b	0.00828901	0.0933452	0.414	0.576	1
Tasp1	1.29965e-06	0.093261	0.086	0.223	0.0157245
Gm13012	0.000110534	0.0932554	0.07	0.163	1
Higd1a	0.0262596	0.0930184	0.699	0.84	1
Psmd1	0.00121929	0.0928196	0.357	0.525	1
Irf1	0.039292	0.0926714	0.741	0.866	1
Eef1e1	0.00172841	0.0926529	0.22	0.341	1
Ring1	3.80483e-05	0.0926201	0.138	0.276	0.460347
Psmc3ip	2.71256e-07	0.0926009	0.037	0.142	0.00328192
Clcf1	3.21376e-05	0.0925363	0.131	0.264	0.388833
Rttn	1.8196e-05	0.0924249	0.019	0.086	0.220153
Cct5	0.0586908	0.0923797	0.743	0.834	1
Exosc3	0.00472733	0.0923528	0.505	0.688	1
Rrad	0.00131773	0.0923261	0.178	0.294	1
Zmynd11	0.0019938	0.0922828	0.325	0.493	1
Tmem160	0.0205643	0.0922714	0.806	0.908	1
Ssr1	0.00247538	0.0922166	0.297	0.439	1
Tmem223	0.00071904	0.0922073	0.364	0.546	1
Rars	9.48267e-05	0.0921436	0.227	0.395	1
Wwox	9.96871e-07	0.0921245	0.042	0.145	0.0120611
Tsfm	4.73109e-05	0.0920817	0.185	0.341	0.572414
Rhbdd2	4.05817e-06	0.0920716	0.049	0.151	0.0490998
Ano10	2.91559e-05	0.0920203	0.063	0.163	0.352758
Nifk	7.84997e-05	0.0919379	0.145	0.279	0.949768
Lsm3	0.00469802	0.0918918	0.364	0.513	1
Med29	1.76867e-06	0.0918599	0.196	0.38	0.0213991
Gins2	1.78694e-06	0.0918247	0.037	0.134	0.0216202
Pold4	0.014753	0.0917106	0.5	0.65	1
Gm36551	6.48571e-05	0.0916222	0.026	0.092	0.784707
Sf3b2	0.0484691	0.0915305	0.813	0.911	1
Gclm	8.82743e-06	0.0915105	0.229	0.43	0.106803
Polr2h	0.00119317	0.0914516	0.192	0.315	1
Mrps18c	0.009641	0.0914254	0.542	0.724	1
Kpna2	0.339296	0.0913915	0.18	0.22	1
1110038F14Rik	0.00484378	0.0913567	0.388	0.57	1
Smarcc2	0.000158174	0.0913256	0.285	0.466	1
Alkbh3	1.23651e-05	0.0912872	0.182	0.353	0.149606
Ibtk	1.85071e-06	0.0912131	0.054	0.163	0.0223917
Igsf23	8.15636e-05	0.0910375	0.021	0.083	0.986838
Haghl	5.02404e-06	0.09102	0.093	0.226	0.0607858
Haus4	0.000136528	0.0909952	0.164	0.303	1
Gm31597	0.00018413	0.090972	0.124	0.243	1
Sp3os	1.60193e-05	0.0909145	0.089	0.208	0.193817
Ndufa6	0.139331	0.0907818	0.914	0.964	1
Mrpl16	0.00494658	0.0907726	0.325	0.481	1
Hsh2d	0.00187261	0.0907287	0.301	0.46	1
Coq9	0.000151745	0.0907281	0.14	0.261	1
Wdr4	5.2445e-08	0.0906579	0.026	0.131	0.000634532
Pelp1	3.08417e-05	0.0906426	0.1	0.22	0.373154
Cyren	7.12468e-05	0.0905828	0.11	0.228	0.862015
Pgs1	0.0031852	0.0904847	0.388	0.543	1
Ttc27	2.63536e-06	0.0904846	0.033	0.125	0.0318853
Ptprc	0.0371905	0.0903545	0.998	0.997	1
1700056E22Rik	2.63061e-05	0.090092	0.037	0.119	0.318278
Prnp	0.00108692	0.0900693	0.021	0.068	1
Golga5	7.1031e-06	0.0899475	0.143	0.294	0.0859403
Atxn10	0.005365	0.0898829	0.423	0.585	1
Zkscan6	3.59612e-05	0.0897228	0.089	0.202	0.435094
Ggact	1.19926e-06	0.089613	0.049	0.157	0.0145098
Cmss1	1.80995e-06	0.0895391	0.063	0.181	0.0218985
Cad	2.11138e-06	0.0895374	0.042	0.142	0.0255456
Arl16	6.46006e-05	0.0895129	0.114	0.234	0.781603
Tarbp2	0.00103567	0.0894273	0.206	0.329	1
Mrps2	2.38338e-06	0.0892351	0.1	0.24	0.0288365
Polr2j	0.00758896	0.0892003	0.558	0.73	1
Dhfr	0.000758936	0.0891661	0.072	0.151	1
Ahcyl1	3.41598e-05	0.089155	0.121	0.249	0.4133
Pank2	0.000576828	0.0890689	0.311	0.493	1
Zdhhc3	0.00386505	0.0890355	0.371	0.54	1
Med19	7.14413e-05	0.0888498	0.187	0.341	0.864369
2410002F23Rik	2.21702e-05	0.08879	0.082	0.193	0.268237
Camta1	3.03978e-07	0.0887507	0.107	0.267	0.00367783
Plin2	9.9282e-05	0.0886943	0.112	0.228	1
Rere	0.00047282	0.0886846	0.11	0.208	1
Kcnj8	0.00426866	0.0886166	0.079	0.148	1
Hist1h2ab	0.000239653	0.0886109	0.021	0.077	1
Endov	0.000119378	0.0885307	0.054	0.136	1
Psmd3	0.0188924	0.0885052	0.439	0.582	1
Coq4	1.98421e-07	0.088344	0.021	0.113	0.0024007
Nek8	1.14572e-05	0.0881877	0.04	0.128	0.13862
Agpat5	4.47788e-05	0.0881877	0.131	0.261	0.541779
Tmem203	1.96205e-05	0.0881291	0.112	0.243	0.237388
Ufm1	0.00573988	0.0880166	0.467	0.656	1
Sidt1	8.13499e-05	0.0879469	0.407	0.632	0.984253
Rpp21	0.00153182	0.0879114	0.556	0.742	1
Nfkbib	0.00088333	0.0877512	0.453	0.694	1
Clasrp	0.000312396	0.0876967	0.143	0.261	1
Vcp	0.0229252	0.0876878	0.748	0.872	1
9330175E14Rik	0.000694878	0.0876239	0.22	0.365	1
mt-Co3	0.00783532	0.0875399	0.998	1	1
Nudt2	6.65796e-07	0.0874566	0.063	0.187	0.00805546
Lcn4	3.5387e-06	0.0874294	0.196	0.38	0.0428147
Reck	1.21377e-05	0.0872789	0.054	0.151	0.146854
Mmadhc	6.92849e-06	0.0872334	0.203	0.392	0.0838278
1810058I24Rik	0.0349793	0.0872315	0.736	0.878	1
Nudt19	0.000448783	0.0868839	0.285	0.457	1
Itgb3	5.51664e-05	0.0868146	0.047	0.131	0.667458
Eif6	0.0127736	0.0866366	0.631	0.777	1
Rfc1	0.000365984	0.086635	0.257	0.412	1
Parp1	0.000547781	0.0866337	0.18	0.306	1
Gpc1	1.74336e-05	0.0866003	0.044	0.134	0.210929
Timm21	3.66995e-06	0.0865765	0.091	0.223	0.0444027
Ythdf2	0.00454032	0.086557	0.4	0.579	1
Snrpg	0.0237196	0.0864586	0.967	0.994	1
Usf2	0.00413078	0.0863108	0.381	0.546	1
Nup85	3.57695e-05	0.0863063	0.103	0.223	0.432776
Ttpal	6.24512e-05	0.0863034	0.089	0.199	0.755597
Klhdc1	0.00374549	0.0862841	0.075	0.142	1
Pycrl	1.38871e-05	0.0862503	0.084	0.202	0.16802
Ift57	2.03853e-06	0.0862426	0.028	0.116	0.0246642
Fubp1	0.0110249	0.0861331	0.505	0.662	1
Cul4b	5.30742e-05	0.0860577	0.14	0.279	0.642144
Cox15	1.67164e-05	0.0859859	0.065	0.169	0.202251
Dus1l	9.09226e-05	0.0859685	0.166	0.315	1
Hyou1	0.00366313	0.0859668	0.161	0.261	1
Thumpd3	2.56023e-05	0.0858947	0.185	0.353	0.309762
P2ry14	0.00279519	0.0858858	0.077	0.148	1
Gm5914	0.000471276	0.0857314	0.093	0.187	1
Jmjd6	0.00181161	0.0856345	0.21	0.332	1
Cdkn2d	0.00770939	0.0855549	0.617	0.798	1
Ptpn12	0.000897553	0.0855199	0.215	0.353	1
Fh1	0.00213355	0.0855194	0.22	0.347	1
Trmt2a	1.00139e-05	0.0855096	0.131	0.279	0.121159
Hsp90ab1	0.024716	0.0854962	0.986	1	1
Nrarp	7.88515e-05	0.0854335	0.068	0.163	0.954025
Vta1	0.00443907	0.0854018	0.4	0.588	1
Khsrp	0.000836905	0.0853592	0.222	0.365	1
Gm19261	0.000760674	0.0852555	0.068	0.145	1
Txlna	2.019e-05	0.0852235	0.147	0.294	0.244278
1110004F10Rik	0.00619223	0.0851889	0.495	0.685	1
C1qc	0.0027681	0.0851837	0	0.021	1
Ctso	0.000668915	0.0850958	0.168	0.291	1
Gm29243	0.0105089	0.085089	0.189	0.282	1
Nup37	5.00196e-06	0.0850766	0.082	0.205	0.0605187
Aimp1	0.00569088	0.0850603	0.689	0.852	1
Wdr61	0.00119624	0.0850574	0.306	0.472	1
Zscan12	0.000233885	0.0849478	0.033	0.098	1
Mettl16	0.000188855	0.0849279	0.133	0.252	1
Osm	0.000103063	0.0849056	0.028	0.095	1
Hsdl2	0.000427829	0.0847959	0.215	0.362	1
Edaradd	1.54742e-06	0.0847564	0.028	0.119	0.0187222
Kcnk7	5.09003e-07	0.084621	0.044	0.154	0.00615843
Ipo5	0.000209243	0.0846181	0.152	0.276	1
Rpl36a-ps1	9.15479e-06	0.0845993	0.033	0.116	0.110764
Kif23	2.87353e-05	0.0844664	0.03	0.107	0.347668
Psma4	0.0563156	0.0843257	0.731	0.843	1
Slc25a20	0.00183989	0.0842834	0.262	0.409	1
Rpa1	0.00269413	0.0842704	0.362	0.516	1
Zfand1	1.90727e-06	0.0842445	0.068	0.187	0.0230761
Fbxl4	4.3273e-07	0.084208	0.014	0.095	0.00523559
Mrpl46	0.000420646	0.0841008	0.201	0.347	1
Hmgb3	7.14325e-05	0.0839941	0.056	0.142	0.864261
Utp4	0.000327451	0.0838963	0.168	0.303	1
Isyna1	0.000790315	0.0838117	0.334	0.534	1
Il15ra	3.06455e-05	0.0837288	0.117	0.246	0.37078
Vipr1	8.87681e-06	0.0836791	0.026	0.104	0.107401
Dctd	2.98391e-05	0.0836546	0.014	0.074	0.361023
Castor1	0.000372293	0.0835713	0.079	0.169	1
Eloc	0.0461903	0.0834542	0.787	0.884	1
Czib	5.74867e-05	0.083426	0.164	0.312	0.695531
mt-Co2	0.00178051	0.0833922	1	1	1
Pskh1	9.19931e-05	0.0833747	0.063	0.154	1
Arl2	4.79935e-05	0.0832958	0.065	0.16	0.580674
Timm17a	0.00721839	0.0832418	0.442	0.608	1
Alkbh6	0.000104571	0.0831727	0.147	0.285	1
Blm	9.97153e-07	0.0831263	0.016	0.095	0.0120646
Mrpl55	0.000397769	0.0831241	0.25	0.415	1
Orc6	0.000508908	0.0830656	0.133	0.243	1
Ccnb1	0.0149503	0.0829373	0.03	0.068	1
BC035044	2.78153e-06	0.0828679	0.04	0.136	0.0336538
N4bp2	1.50304e-05	0.0827285	0.049	0.142	0.181853
Leng1	0.00111329	0.0827061	0.114	0.211	1
Lonp1	1.33055e-05	0.0826997	0.133	0.279	0.160984
P2ry10	2.14099e-05	0.0826856	0.147	0.291	0.259038
Lsm11	2.14041e-05	0.0825967	0.07	0.175	0.258968
Psmc2	0.0224345	0.0825607	0.537	0.697	1
Cog3	6.59205e-05	0.0825532	0.061	0.154	0.797572
Gbp5	0.0286552	0.0824892	0.28	0.377	1
Syce2	1.37887e-07	0.0824197	0.019	0.11	0.00166829
Eif1ax	0.0472247	0.0823546	0.495	0.635	1
Ccdc58	4.31776e-05	0.0823516	0.105	0.226	0.522406
Cuedc1	0.000333691	0.0823249	0.065	0.148	1
Sgk1	0.000180537	0.082255	0.194	0.341	1
Tapbpl	0.0146621	0.0822421	0.645	0.825	1
Jagn1	0.000475274	0.0822337	0.154	0.279	1
Cdk5	0.000150933	0.0820637	0.192	0.344	1
Ifi30	0.00016342	0.0819807	0.114	0.226	1
Pkp4	2.95311e-05	0.0819695	0.03	0.107	0.357297
Tyms	0.00517118	0.0819126	0.147	0.237	1
Rabep2	5.22116e-05	0.0817524	0.182	0.341	0.631709
Cbr4	1.34034e-05	0.0816051	0.061	0.163	0.162167
Jpt1	0.0850892	0.0815942	0.886	0.967	1
Nup205	3.78123e-06	0.0815941	0.044	0.142	0.0457491
Usp10	6.79789e-06	0.0814999	0.065	0.175	0.0822476
Sh3pxd2a	9.70653e-07	0.0814859	0.021	0.107	0.0117439
Thg1l	2.77396e-05	0.0813701	0.084	0.196	0.335622
Ccdc180	1.30204e-07	0.0812083	0.014	0.101	0.00157534
Ddx60	0.0095444	0.0811834	0.213	0.318	1
Zmiz2	0.000102748	0.0811404	0.178	0.32	1
Pex3	1.63624e-05	0.0811225	0.047	0.139	0.197969
Faf2	0.00234503	0.080975	0.266	0.407	1
Tmem258	0.0533875	0.0809211	0.867	0.938	1
2510046G10Rik	2.48806e-05	0.0809109	0.03	0.107	0.301031
Esf1	3.45005e-05	0.0809099	0.222	0.407	0.417421
Phpt1	4.26865e-07	0.0808914	0.058	0.181	0.00516464
Cenpc1	0.000497879	0.0807974	0.096	0.19	1
Noc3l	8.19987e-06	0.0806203	0.049	0.145	0.0992102
Sdhb	0.015269	0.0804288	0.853	0.935	1
Ogg1	2.38334e-06	0.0804285	0.077	0.205	0.028836
Zmat5	0.00225682	0.080407	0.465	0.694	1
Dcaf8	0.00188049	0.0802648	0.269	0.424	1
Rbmx2	3.46973e-05	0.080135	0.079	0.187	0.419803
Plk1	0.0179724	0.0800735	0.023	0.056	1
G6pc3	3.84935e-05	0.0800431	0.051	0.139	0.465733
Pole3	0.000326232	0.0800428	0.154	0.279	1
Nub1	0.00555493	0.0800378	0.423	0.591	1
Ap3m2	0.0020137	0.0800202	0.112	0.202	1
Ppih	3.68644e-05	0.079962	0.182	0.338	0.446022
Trmt61a	6.14287e-06	0.0799236	0.026	0.107	0.0743226
Nemf	0.000724562	0.0798496	0.313	0.493	1
Hmmr	5.33275e-05	0.0796872	0.007	0.056	0.645209
Yif1b	0.00190882	0.0796169	0.154	0.261	1
Pex16	3.6188e-05	0.0795583	0.15	0.3	0.437838
Polr3e	2.36841e-06	0.0795363	0.061	0.175	0.0286554
Sil1	8.84921e-05	0.0794822	0.063	0.154	1
Bloc1s1	0.0314882	0.0794818	0.71	0.855	1
Morf4l2	0.000571131	0.0794602	0.208	0.35	1
Gm20324	0.000327426	0.0794407	0.089	0.184	1
Chd7	0.00427852	0.0794043	0.446	0.629	1
Pdcd11	3.31714e-05	0.0793118	0.098	0.22	0.401341
Wdr5	0.000131435	0.0792924	0.166	0.306	1
Eif4a3	0.0194291	0.079262	0.572	0.697	1
Eno3	7.28561e-08	0.0792545	0.012	0.098	0.000881486
Zwint	0.000160988	0.0792321	0.222	0.386	1
Cdc6	0.00166637	0.0790025	0.026	0.074	1
Nudt6	3.08432e-05	0.0787899	0.042	0.128	0.373172
Elp1	2.72324e-05	0.0787352	0.075	0.184	0.329485
Clip1	0.00037278	0.078732	0.229	0.389	1
Hmgxb4	8.24569e-05	0.0786963	0.126	0.255	0.997646
Dhodh	2.50357e-05	0.0786876	0.049	0.139	0.302907
Gsto1	6.49696e-05	0.0786849	0.065	0.16	0.786067
Sf3b4	0.0280511	0.0786644	0.507	0.659	1
Dcun1d2	1.63272e-06	0.0785495	0.037	0.136	0.0197542
Knl1	0.00160631	0.0785068	0.03	0.083	1
Lrpprc	1.45958e-05	0.0785015	0.089	0.211	0.176595
Dgcr6	7.94692e-07	0.0784906	0.014	0.092	0.00961498
Bcl7c	0.00219206	0.0784568	0.269	0.421	1
5730480H06Rik	8.01277e-06	0.078454	0.047	0.142	0.0969466
Psat1	0.000709017	0.0782754	0.168	0.288	1
Dscc1	1.58576e-06	0.0782707	0.019	0.098	0.0191861
Rbm19	5.9317e-06	0.0782396	0.042	0.136	0.0717676
U2af1l4	0.00282365	0.0781404	0.294	0.451	1
Commd10	0.000118249	0.0781368	0.185	0.335	1
Itgb3bp	7.79915e-06	0.0779523	0.065	0.175	0.0943619
Prpf31	0.000837353	0.0779419	0.252	0.412	1
St6gal1	6.07551e-05	0.0778151	0.023	0.089	0.735075
Mepce	0.000286562	0.0777683	0.105	0.211	1
Wdr73	3.50461e-05	0.0777012	0.065	0.166	0.424022
Bet1	4.30174e-05	0.0775769	0.112	0.237	0.520468
Supt6	0.001031	0.0775714	0.257	0.418	1
Mpg	1.22168e-05	0.0775503	0.173	0.344	0.147811
Fbxo7	0.00621813	0.0774807	0.182	0.279	1
Taf8	0.000489748	0.0774624	0.152	0.276	1
Dcaf15	0.00201685	0.0772641	0.273	0.418	1
Snhg16	0.000129316	0.0772524	0.096	0.205	1
Glod4	0.00390677	0.0772156	0.327	0.481	1
Gadd45gip1	0.0453829	0.0770723	0.519	0.662	1
Rhoq	2.12222e-05	0.0770675	0.058	0.157	0.256768
Suco	0.00116757	0.0769881	0.25	0.401	1
Ago2	0.00394429	0.0769468	0.414	0.582	1
Mbp	0.0114903	0.0769334	0.374	0.531	1
Xpo5	0.00163757	0.0769172	0.143	0.246	1
Immp1l	0.00263382	0.0768748	0.341	0.516	1
Dtnbp1	0.000130572	0.0766971	0.229	0.395	1
Kifc1	2.50525e-05	0.0766877	0.03	0.107	0.30311
Slc43a2	2.22468e-05	0.0766076	0.117	0.252	0.269164
Aptx	5.08127e-05	0.0765516	0.079	0.187	0.614783
Trim26	0.000567603	0.0765397	0.334	0.531	1
D3Ertd751e	2.6672e-05	0.0764825	0.026	0.098	0.322705
Zbed3	6.12071e-05	0.0764389	0.028	0.098	0.740545
Elp5	0.000509124	0.0764186	0.243	0.407	1
Tmem185b	0.000108689	0.0763865	0.112	0.228	1
Luzp1	0.000216368	0.0763829	0.15	0.27	1
Patj	0.000141614	0.076368	0.012	0.062	1
Elac2	0.000149047	0.076339	0.089	0.193	1
Ppil4	0.000144502	0.0762773	0.245	0.418	1
Nabp2	0.00851504	0.0762704	0.477	0.644	1
Polr2d	0.0087565	0.0762428	0.313	0.466	1
Gm28901	2.49352e-05	0.0761885	0.07	0.175	0.301691
Prkaca	0.000150186	0.0760618	0.173	0.32	1
Ncln	3.59663e-05	0.0760037	0.072	0.178	0.435156
Tcf20	3.31784e-05	0.075906	0.182	0.341	0.401425
Ctsz	0.00245059	0.0758367	0.231	0.362	1
Gm19585	0.000179666	0.0758154	0.549	0.751	1
Abcf2	0.000747933	0.0756405	0.182	0.312	1
Agpat3	0.0104491	0.0755757	0.558	0.739	1
Imp3	0.03876	0.0755708	0.486	0.644	1
Eefsec	1.53925e-05	0.0755466	0.14	0.291	0.186233
Cetn4	2.02402e-05	0.0754255	0.012	0.071	0.244887
Srrm2	0.0709805	0.0754102	0.911	0.964	1
Mgat5	0.00148572	0.0753129	0.121	0.22	1
Rhoh	0.015058	0.0752732	0.565	0.736	1
Coasy	6.91373e-05	0.0752676	0.119	0.243	0.836492
U2af1	0.0271501	0.0752546	0.682	0.816	1
Commd1	0.00488091	0.0752296	0.4	0.57	1
Pltp	0.00163122	0.0752185	0.044	0.104	1
Dnlz	0.000331573	0.0751783	0.199	0.341	1
Ecpas	0.000227955	0.0751521	0.157	0.285	1
Gm4814	1.92386e-06	0.0751054	0.009	0.077	0.0232768
Tcn2	9.06829e-05	0.0750544	0.026	0.092	1
Dse	0.0036182	0.074951	0.131	0.22	1
1700007L15Rik	4.75872e-07	0.0749479	0.012	0.089	0.00575757
Fnta	0.00121782	0.0749173	0.301	0.478	1
Mpp6	0.000370326	0.074868	0.152	0.276	1
Det1	0.000230473	0.0748344	0.054	0.134	1
Zfp560	0.00105292	0.0748283	0.138	0.243	1
Dlgap5	0.000224886	0.0747361	0.051	0.128	1
Adh5	0.0026082	0.0745938	0.502	0.694	1
Gdpgp1	2.15285e-05	0.0744317	0.047	0.136	0.260473
Tnfrsf23	0.00674195	0.0742634	0.023	0.062	1
Immt	0.003051	0.0740753	0.362	0.519	1
Prpf19	0.000627967	0.0740465	0.269	0.433	1
2010300C02Rik	0.000235446	0.0740181	0.044	0.119	1
Rasa4	5.19501e-05	0.0739932	0.033	0.107	0.628545
Pdzd11	0.00108503	0.0739326	0.21	0.344	1
Ssu72	0.0414061	0.0737914	0.722	0.899	1
Zfp414	0.000269098	0.0737776	0.227	0.383	1
Vdac3	0.0102892	0.0737406	0.505	0.712	1
Tmco4	7.42913e-05	0.0736892	0.168	0.315	0.89885
Jmjd1c	0.00270662	0.0736818	0.248	0.386	1
Cln5	0.000520635	0.0736495	0.093	0.187	1
Chd8	0.00498	0.0735511	0.278	0.418	1
Apobec3	0.0167515	0.073546	0.808	0.926	1
Mbip	1.49668e-05	0.0733932	0.075	0.187	0.181083
Msh6	0.000249625	0.0733404	0.063	0.145	1
Nsa2	0.103742	0.0732604	0.928	0.985	1
C1qa	0.0240067	0.0731581	0	0.012	1
Hexa	0.00108911	0.0731486	0.133	0.24	1
Chmp2a	0.00867265	0.073143	0.668	0.822	1
P2rx4	1.33139e-05	0.0729789	0.023	0.098	0.161085
Asap2	0.000750308	0.0728741	0.056	0.128	1
Twf1	3.26837e-05	0.0727789	0.117	0.249	0.39544
Smarcad1	0.000311575	0.0727548	0.208	0.35	1
Gnptab	0.00711456	0.0726929	0.234	0.347	1
Kpnb1	0.00722177	0.0726528	0.364	0.522	1
Cenpb	0.0014753	0.0726321	0.227	0.362	1
Gpx7	3.99522e-06	0.0725486	0.005	0.062	0.0483382
Bmyc	0.0003927	0.0725342	0.04	0.107	1
Polr1e	8.02549e-05	0.0725317	0.07	0.166	0.971004
Celsr1	8.00028e-05	0.0724872	0.044	0.125	0.967954
Slc35d2	0.000868505	0.0724579	0.1	0.196	1
Xrcc6	0.000109282	0.0724564	0.107	0.223	1
Isca2	0.000675284	0.0724136	0.341	0.54	1
Pomp	0.082087	0.0723895	0.89	0.961	1
Coq7	1.4536e-07	0.0723786	0.044	0.16	0.00175871
Usp22	4.07579e-05	0.0723089	0.07	0.172	0.49313
Npepl1	0.00038887	0.0722973	0.271	0.436	1
Trdmt1	3.44135e-05	0.0722639	0.033	0.11	0.416369
Gspt1	0.0184713	0.0722437	0.416	0.561	1
Pwp1	0.000500293	0.0722049	0.107	0.208	1
Max	0.000338529	0.0721033	0.456	0.703	1
Sephs2	0.00220527	0.0720949	0.257	0.398	1
Dlg4	0.000332205	0.0720815	0.042	0.113	1
Prorsd1	0.000368273	0.0720266	0.22	0.374	1
Gm35551	6.05356e-05	0.0720134	0.023	0.089	0.73242
Vps29	0.0481924	0.0719098	0.626	0.772	1
Evl	0.0205125	0.0718647	0.755	0.869	1
Psmb5	0.0916566	0.0718591	0.836	0.914	1
Eif2b3	1.15632e-05	0.0718045	0.075	0.19	0.139903
Fancl	2.32474e-05	0.0717893	0.068	0.172	0.28127
Mettl27	2.26174e-05	0.0716094	0.023	0.095	0.273648
Vmn2r97	0.00097291	0.0715865	0.058	0.131	1
Pitpnm2	0.00137863	0.0715142	0.07	0.145	1
Nat2	0.00131141	0.0714486	0.112	0.208	1
Pkmyt1	8.53976e-05	0.071426	0.056	0.145	1
Rrp8	0.000731199	0.071397	0.124	0.228	1
Metrn	0.00062201	0.0712829	0.157	0.279	1
Ppm1h	0.0110743	0.0711592	0.381	0.531	1
Haus1	1.35934e-05	0.0711564	0.061	0.163	0.164466
Nfrkb	0.000688103	0.0711559	0.238	0.389	1
Lactb	0.00229067	0.0711375	0.131	0.226	1
2410018L13Rik	6.6931e-07	0.071135	0	0.056	0.00809798
Brat1	0.000110682	0.0710595	0.065	0.157	1
Cenpx	0.0282854	0.070913	0.465	0.599	1
Mboat1	5.28615e-06	0.0708958	0.051	0.154	0.0639571
Mrpl21	0.0229195	0.0708866	0.486	0.65	1
Zc3h3	1.66911e-05	0.0707514	0.114	0.249	0.201945
Mboat7	0.000164887	0.0706571	0.136	0.264	1
Tmem64	0.00377517	0.070529	0.04	0.092	1
Rnaseh2a	0.000370337	0.0704567	0.192	0.332	1
Thada	0.00508667	0.0704453	0.238	0.362	1
Fosl2	0.00196101	0.0703931	0.075	0.148	1
Uqcrb	0.1866	0.0703763	0.827	0.861	1
Elmo2	0.00109102	0.070372	0.152	0.264	1
Shmt1	1.96258e-05	0.0703281	0.019	0.086	0.237452
Xrcc4	0.00077872	0.0702983	0.138	0.246	1
Eif1ad	0.00162453	0.0702628	0.346	0.516	1
Pfdn5	0.0709168	0.0702161	0.988	1	1
Elk4	0.00225723	0.0702054	0.257	0.392	1
Cenpe	0.0382239	0.0701621	0.035	0.068	1
Rpp30	4.87448e-06	0.0701125	0.093	0.226	0.0589763
Birc2	0.000926422	0.0700464	0.199	0.329	1
Psmf1	0.000486416	0.0700197	0.285	0.457	1
1600020E01Rik	0.0175198	0.0699158	0.14	0.217	1
Gyg	0.00833681	0.0698726	0.383	0.546	1
Tdg	7.7545e-05	0.0698678	0.138	0.27	0.938218
Eif2b4	0.00117339	0.0698524	0.269	0.43	1
Fermt3	0.0177041	0.0698048	0.813	0.917	1
Gimap7	0.0837289	0.0697733	0.836	0.914	1
Hjurp	7.10497e-06	0.0696838	0.061	0.166	0.085963
Igf2bp2	1.67633e-07	0.0696777	0	0.062	0.0020282
Pusl1	2.32671e-05	0.0696386	0.054	0.148	0.281509
Rbfa	0.000341289	0.0696176	0.299	0.481	1
Hnrnph1	0.000733069	0.0695831	0.252	0.409	1
Acoxl	8.58719e-05	0.0695702	0.033	0.104	1
Utp14a	0.00321615	0.0695553	0.259	0.392	1
Chmp6	0.00342825	0.0694761	0.29	0.445	1
Atp5l	0.0116639	0.0694722	0.986	0.997	1
BC029722	4.0433e-05	0.0694417	0.175	0.335	0.489199
Nfyc	0.000187336	0.0694302	0.213	0.371	1
0610009B22Rik	3.9984e-05	0.0693681	0.072	0.175	0.483766
Gmppa	0.00104146	0.0692782	0.166	0.285	1
Slc25a36	0.00403086	0.0692723	0.077	0.145	1
Snhg17	0.000121651	0.0692472	0.063	0.154	1
Rgs2	0.0213115	0.0691615	0.042	0.083	1
B430306N03Rik	2.58321e-05	0.0691558	0.016	0.08	0.312543
Nle1	3.54881e-06	0.0691305	0.051	0.157	0.042937
Dvl2	0.000637223	0.0690859	0.084	0.172	1
Nit2	0.000156304	0.0690541	0.096	0.202	1
Ccdc62	1.66171e-06	0.0690416	0.012	0.083	0.0201051
Selp	5.32051e-06	0.0687985	0	0.047	0.0643728
Xrcc5	2.02336e-05	0.0687035	0.058	0.157	0.244807
Pkig	2.52725e-05	0.0687019	0.035	0.116	0.305772
Chd1l	0.00107381	0.0686505	0.121	0.226	1
Ddx10	0.00805477	0.0685429	0.229	0.347	1
Snhg4	2.29812e-05	0.068373	0.103	0.231	0.278049
Fam49b	0.113054	0.068322	0.839	0.911	1
Psmd5	0.00152121	0.0682763	0.192	0.312	1
Uqcr10	0.0285326	0.0682542	0.862	0.938	1
Faap24	0.00857752	0.0682463	0.086	0.151	1
Mios	0.000378687	0.068241	0.061	0.142	1
Pcna	0.210352	0.0682204	0.362	0.433	1
Cenps	0.000151065	0.0682013	0.028	0.092	1
Eif3k	0.0792687	0.0681882	0.96	0.988	1
Armc1	0.000514847	0.0681673	0.222	0.374	1
Sec31a	0.00132014	0.0681232	0.236	0.38	1
Gtf2f1	0.0477633	0.0680493	0.47	0.608	1
Grpel1	0.01998	0.0680175	0.54	0.697	1
Nupl2	1.4201e-06	0.0680166	0.016	0.095	0.0171818
Atp5mpl	0.0958753	0.0680075	0.944	0.973	1
Cct8	0.0746147	0.067999	0.706	0.831	1
Ccdc90b	0.000144875	0.0679942	0.021	0.08	1
Gnl1	1.15132e-05	0.0679612	0.182	0.362	0.139298
Prrc2c	0.0404375	0.0679496	0.836	0.95	1
Vapa	0.102176	0.0678798	0.575	0.727	1
Mrps11	0.00397073	0.0678625	0.294	0.442	1
Wdr43	0.00243376	0.0678607	0.25	0.383	1
Cnr2	3.15265e-05	0.0678459	0.014	0.074	0.381439
Rcc1	0.000566598	0.06768	0.047	0.116	1
Dnajb12	4.66938e-05	0.0676702	0.098	0.217	0.564948
Trnau1ap	8.49388e-05	0.0676448	0.189	0.344	1
Fam174a	0.000657301	0.0676252	0.231	0.383	1
Iqcc	0.000306503	0.0675941	0.058	0.139	1
Vps50	3.5232e-05	0.0675027	0.054	0.145	0.426272
Ino80	0.000932682	0.0675022	0.164	0.282	1
Dis3l2	7.58494e-05	0.0675004	0.084	0.19	0.917702
Osgep	0.00182715	0.0674902	0.266	0.424	1
Arpc5l	0.0556013	0.0674472	0.685	0.807	1
Gtf2ird2	0.000372251	0.0673381	0.033	0.095	1
Zcwpw1	0.000258309	0.0673216	0.016	0.068	1
Rpp38	8.82166e-07	0.0672877	0.012	0.086	0.0106733
Tprn	5.63622e-05	0.067179	0.044	0.128	0.681926
S1pr1	0.00498335	0.0671709	0.355	0.501	1
Eef1akmt1	0.000103065	0.0671341	0.313	0.525	1
Oxld1	0.000118891	0.0669934	0.075	0.172	1
Slc16a3	0.000618026	0.0669579	0.037	0.101	1
Fam222b	0.000241417	0.066865	0.068	0.154	1
Telo2	0.000330652	0.0668219	0.023	0.08	1
Irf2bp2	0.0116225	0.0667926	0.336	0.478	1
Rpap3	0.00164926	0.0667888	0.072	0.145	1
Ddx18	0.00650761	0.0667142	0.364	0.522	1
Pmf1	0.000473592	0.0667133	0.143	0.255	1
Pdcd2l	0.00042584	0.0665511	0.145	0.267	1
Mrpl47	0.00161862	0.0664615	0.086	0.166	1
Maip1	0.000229108	0.0664385	0.152	0.279	1
Gm33104	3.60099e-05	0.066379	0.07	0.172	0.435683
Rpl9-ps6	0.00105812	0.0661249	0.131	0.234	1
Pitrm1	0.000162869	0.0660549	0.047	0.125	1
Gtf3c6	0.0114159	0.0659276	0.369	0.543	1
Traf2	0.00077449	0.0658127	0.22	0.365	1
Pglyrp1	0.0565563	0.0657885	0.612	0.742	1
Cip2a	8.59722e-05	0.0657073	0.009	0.059	1
Taf1d	0.0149641	0.0656658	0.379	0.528	1
Tmem9	0.000199545	0.065587	0.124	0.24	1
Abhd12	0.000198073	0.0655543	0.154	0.291	1
Gclc	0.0012452	0.0655083	0.152	0.267	1
Hdac3	0.000164706	0.0654663	0.194	0.347	1
Prim1	0.00390413	0.0654539	0.075	0.142	1
Scaper	1.86312e-05	0.0654285	0.096	0.22	0.225419
Med16	4.37827e-05	0.0653777	0.119	0.249	0.529727
Cbll1	0.00686859	0.0653177	0.168	0.264	1
Slc16a5	5.32051e-06	0.0653013	0	0.047	0.0643728
Junb	0.26248	0.0652051	0.764	0.81	1
Ncapd2	0.00569445	0.0652041	0.086	0.154	1
Timm44	0.000236675	0.0651375	0.217	0.374	1
Rpl10-ps3	0.000161047	0.0651128	0.056	0.139	1
Retreg1	0.000141521	0.065082	0.196	0.353	1
Mapre3	6.94249e-05	0.0650181	0.023	0.089	0.839972
Pigv	0.000380704	0.0650093	0.091	0.187	1
Bud23	0.0193062	0.0649969	0.292	0.415	1
C030006K11Rik	5.02274e-05	0.0649559	0.047	0.134	0.607701
Rbx1	0.038631	0.0649477	0.893	0.95	1
Sco1	0.0318476	0.0649082	0.049	0.089	1
Snapin	0.000388226	0.0648184	0.175	0.315	1
Timm22	0.00340778	0.0647901	0.203	0.323	1
Dmrta1	1.06147e-05	0.0646285	0	0.045	0.128427
Etf1	0.00179672	0.0646212	0.346	0.528	1
Hilpda	0.001489	0.0646059	0.079	0.157	1
Nol6	0.00367039	0.0645764	0.089	0.163	1
Yrdc	0.00371393	0.0644976	0.213	0.344	1
Usp28	0.0106702	0.0644417	0.037	0.08	1
Nap1l4	0.00660294	0.0643936	0.5	0.7	1
Smim19	0.00270434	0.0643809	0.266	0.404	1
Ndufa9	0.0376807	0.0643804	0.458	0.623	1
Gm50287	7.1819e-05	0.0643778	0.012	0.065	0.868938
Tbl1x	1.49538e-05	0.064336	0.189	0.368	0.180926
Thop1	5.79421e-05	0.0642004	0.028	0.098	0.701041
Lancl1	0.000698182	0.0640666	0.105	0.202	1
Ankrd37	9.22879e-06	0.0640625	0.014	0.08	0.111659
2310022A10Rik	0.000784368	0.0640453	0.105	0.202	1
Tmem107	0.000115303	0.0640057	0.035	0.107	1
Hars	0.000362953	0.0639625	0.257	0.442	1
Pnpo	0.000203601	0.0639346	0.117	0.231	1
Sec61g	0.418656	0.0638535	0.96	0.994	1
Dctn1	0.000272781	0.0638511	0.203	0.35	1
Tpgs1	0.00527233	0.0638478	0.43	0.614	1
Nudcd1	0.00201403	0.063779	0.047	0.107	1
Snx5	0.0245527	0.0637706	0.593	0.745	1
Armt1	0.00110245	0.063738	0.096	0.184	1
Pja2	0.00129551	0.0636932	0.093	0.181	1
Supt16	0.0391464	0.0636635	0.402	0.54	1
Akr7a5	0.000605631	0.0636631	0.093	0.187	1
Zfp971	9.21041e-05	0.0636618	0.021	0.083	1
Sclt1	7.96221e-05	0.0635927	0.056	0.145	0.963348
1110032A03Rik	0.000453988	0.0635329	0.061	0.139	1
Dis3	0.000194579	0.0634655	0.051	0.131	1
Kdsr	0.000764145	0.063434	0.075	0.157	1
Taf4b	0.00171621	0.0633873	0.033	0.086	1
Rabgap1l	0.00873305	0.0633601	0.416	0.573	1
Rapgef4	1.32033e-05	0.0633371	0.016	0.083	0.159747
Ilf2	0.0244704	0.0632594	0.266	0.383	1
Zfp24	0.00251428	0.0632272	0.138	0.234	1
AW549877	0.00198458	0.0631501	0.063	0.134	1
Slc7a1	0.00017234	0.0628829	0.042	0.116	1
Hsd17b12	0.00240373	0.0628417	0.217	0.35	1
Map3k1	0.013819	0.0628319	0.248	0.368	1
Med11	0.00330382	0.0627713	0.308	0.472	1
Pnisr	0.0651276	0.0626716	0.423	0.546	1
Nup98	7.09856e-05	0.0626577	0.143	0.276	0.858855
Washc3	0.00238232	0.062649	0.353	0.534	1
Crtap	0.000135264	0.0626436	0.086	0.19	1
Samd10	2.78475e-05	0.0626416	0.077	0.187	0.336927
Rhob	3.50296e-05	0.0626098	0.014	0.074	0.423824
Ccar2	7.56532e-05	0.0626072	0.131	0.264	0.915328
Arrdc3	0.00106909	0.0625946	0.019	0.065	1
Prps1l3	0.0003302	0.062535	0.18	0.32	1
Ciao3	8.37583e-05	0.0624406	0.089	0.199	1
Exosc2	0.000155222	0.0624313	0.07	0.163	1
Trmt61b	3.86698e-05	0.0624247	0.023	0.092	0.467865
1110065P20Rik	0.00141446	0.0624119	0.089	0.172	1
Mctp2	0.00238387	0.0624116	0.32	0.481	1
Snx17	0.000868075	0.0623726	0.428	0.638	1
A630072M18Rik	0.00160994	0.0623207	0.079	0.157	1
Ola1	0.0151375	0.0622652	0.521	0.694	1
Ccdc59	0.0182764	0.062253	0.456	0.623	1
Spryd4	0.00010341	0.0621768	0.028	0.095	1
Nsfl1c	0.0149961	0.062143	0.393	0.552	1
8030462N17Rik	0.00290259	0.0621339	0.072	0.142	1
9130401M01Rik	3.87749e-05	0.0620078	0.129	0.27	0.469138
Tonsl	4.65956e-05	0.0619489	0.03	0.104	0.56376
Cox14	0.0315736	0.0619394	0.514	0.653	1
Decr1	0.000282438	0.0619135	0.063	0.145	1
Dph7	0.00121924	0.0618586	0.093	0.181	1
Ddx41	0.000781951	0.061851	0.322	0.513	1
Suclg2	0.00141549	0.0618281	0.154	0.264	1
Fam189b	0.0103559	0.0618057	0.598	0.792	1
Mrgbp	0.000738462	0.0617188	0.14	0.252	1
Emc4	0.00838601	0.0617046	0.39	0.555	1
Elob	0.105734	0.0616794	0.974	0.988	1
Impa2	0.000315439	0.0616681	0.171	0.309	1
Nrbf2	0.00199961	0.0615894	0.229	0.368	1
Wdr36	0.000157589	0.0615728	0.121	0.243	1
Fbxl17	0.000164064	0.0615465	0.105	0.217	1
Vwa8	0.00147478	0.0614946	0.049	0.113	1
Abt1	0.00160855	0.0614828	0.124	0.223	1
Zfp386	0.00691116	0.061423	0.143	0.228	1
Pgrmc2	0.00072129	0.0613699	0.112	0.211	1
Atp6v1g1	0.0597252	0.0613506	0.706	0.864	1
Chpt1	3.97951e-05	0.0613358	0.171	0.329	0.481481
Skap1	0.0253173	0.0611957	0.937	0.976	1
Nipsnap2	0.000130383	0.0611925	0.068	0.16	1
Cep295	0.000187885	0.0611469	0.091	0.196	1
Ass1	0.124865	0.0611137	0.32	0.404	1
Appbp2	0.00147628	0.0611093	0.185	0.309	1
Dnaja4	0.00233373	0.0610793	0.112	0.202	1
Cactin	0.00285888	0.061076	0.15	0.249	1
Mapkapk2	0.0123442	0.061063	0.395	0.552	1
Fam234a	9.44384e-05	0.0610421	0.056	0.142	1
Fto	0.000382396	0.0609925	0.07	0.157	1
Fra10ac1	0.000409818	0.0609226	0.07	0.154	1
Kdm5b	0.00256287	0.0608711	0.201	0.318	1
Mcee	0.000696379	0.0608531	0.105	0.199	1
Prmt5	1.54756e-05	0.0607941	0.215	0.398	0.18724
4930579G24Rik	9.70104e-06	0.0607262	0.03	0.113	0.117373
Psmd9	0.00359948	0.0606082	0.336	0.513	1
Nelfe	0.000112113	0.0605787	0.187	0.341	1
Akt1s1	0.000600849	0.0605784	0.077	0.163	1
Zfp943	0.000810527	0.0604708	0.042	0.107	1
Pus7	2.36573e-05	0.0604543	0.028	0.104	0.286229
Endog	6.09854e-05	0.0604182	0.093	0.208	0.737862
Zfp869	0.00105607	0.0603925	0.114	0.214	1
Ints2	0.000152725	0.0603676	0.047	0.125	1
Trim44	0.0019376	0.0603372	0.159	0.267	1
Zranb2	0.00462575	0.060328	0.364	0.528	1
Atraid	0.000318493	0.0602869	0.255	0.421	1
Sec61b	0.218846	0.060285	0.984	0.991	1
Nudcd2	0.000188817	0.0602103	0.203	0.359	1
Riox1	0.000564377	0.060025	0.098	0.193	1
Rcc2	0.000327333	0.0599685	0.241	0.401	1
Rell2	2.98065e-05	0.0599673	0.005	0.053	0.360629
Aga	0.002257	0.0599117	0.103	0.187	1
Dhx9	0.0111877	0.0598855	0.414	0.558	1
Slc35a1	0.00479709	0.0598514	0.089	0.16	1
Zdhhc4	0.000513348	0.0598336	0.25	0.415	1
Bnip1	0.000153986	0.0598298	0.061	0.148	1
Tmem209	0.00150583	0.0597201	0.133	0.234	1
Cdca7l	0.000469279	0.0596959	0.096	0.193	1
Rpl7l1	0.0134357	0.0596315	0.334	0.487	1
G3bp1	0.142888	0.0595838	0.565	0.662	1
Bag5	0.000445152	0.0595786	0.107	0.208	1
Mettl18	0.000493212	0.059565	0.035	0.098	1
Dennd6a	0.000719538	0.0595326	0.084	0.172	1
Tlk1	0.00761696	0.0595292	0.367	0.519	1
Eme2	6.28697e-05	0.0594885	0.014	0.071	0.760661
Zfp771	0.00189135	0.0594334	0.114	0.208	1
Rnf113a1	3.28441e-05	0.0594195	0.026	0.098	0.397381
Mrps22	0.000210721	0.0593759	0.11	0.223	1
Acp5	0.0207174	0.059355	0.638	0.828	1
Tfrc	9.77789e-07	0.0593451	0.019	0.101	0.0118303
Nefh	9.70382e-06	0.0592612	0.026	0.104	0.117406
Birc3	0.00181382	0.0591567	0.224	0.362	1
Stk25	0.00317791	0.0591393	0.157	0.261	1
Ptgr2	0.00141666	0.0591023	0.126	0.226	1
Dhrs1	0.00787108	0.0590648	0.287	0.427	1
Rrp9	6.19354e-06	0.0590257	0.098	0.234	0.0749356
Nccrp1	0.0216407	0.0590023	0.047	0.089	1
Crtc3	0.00102269	0.0589381	0.241	0.392	1
Slc52a2	0.000145811	0.0589349	0.077	0.175	1
Fuz	5.77756e-05	0.0588996	0.063	0.16	0.699027
Spag7	0.0131028	0.058868	0.355	0.516	1
Elf1	0.129845	0.0588545	0.724	0.861	1
Tg	0.000688149	0.0588375	0.019	0.068	1
Nom1	0.000120778	0.0587641	0.117	0.237	1
Mecr	0.000229595	0.0586945	0.058	0.142	1
Msh2	0.00029591	0.0586792	0.136	0.255	1
Ift80	0.00665519	0.0586367	0.063	0.122	1
4930417O13Rik	0.00127843	0.058582	0.026	0.077	1
Bhlhb9	0.000849053	0.0585063	0.044	0.11	1
Zfp512b	0.00120156	0.058505	0.026	0.077	1
Cnot1	0.000376747	0.0584652	0.273	0.445	1
2210016L21Rik	0.00240592	0.0584186	0.29	0.451	1
Mis18bp1	0.000774437	0.058388	0.016	0.062	1
Spout1	0.000201878	0.0583855	0.091	0.193	1
Psmc5	0.0546529	0.0583652	0.584	0.751	1
Clpb	0.000109804	0.0582261	0.075	0.172	1
Asrgl1	0.000545016	0.0582242	0.278	0.442	1
Cdkn2c	0.000251073	0.0581299	0.079	0.175	1
Naip2	0.000245742	0.0581228	0.03	0.095	1
Tcf19	0.00172685	0.0580745	0.098	0.184	1
Dnajc24	0.000671735	0.0580676	0.171	0.3	1
Utp6	0.00300928	0.0580053	0.129	0.217	1
Zfp365	0.000687274	0.0580033	0.007	0.045	1
Cd53	0.0400751	0.0580033	0.9	0.979	1
Rnf123	0.00126772	0.0579667	0.203	0.332	1
Pigyl	0.000221622	0.0579582	0.208	0.368	1
Vezt	0.00135108	0.0577906	0.044	0.107	1
Znhit1	0.0307055	0.0577782	0.369	0.513	1
Kat2a	0.000278204	0.0577774	0.147	0.273	1
Ebag9	0.00434489	0.057762	0.168	0.276	1
Gbe1	0.000141898	0.0577031	0.035	0.107	1
Commd8	0.0355089	0.0577028	0.472	0.632	1
Smarca5	0.0392352	0.0576542	0.572	0.697	1
Skap2	0.00507928	0.0576345	0.126	0.211	1
Hk1os	0.000249638	0.0576234	0.044	0.119	1
Mt2	0.000370978	0.0576029	0.007	0.047	1
Eid2	0.00018059	0.0575901	0.028	0.092	1
Paqr4	0.00114306	0.0575823	0.068	0.142	1
Mrm3	1.12895e-05	0.057564	0.026	0.104	0.136592
Mmab	0.000149134	0.0575371	0.021	0.08	1
Ift22	0.000132283	0.0575247	0.03	0.098	1
Ubfd1	6.04258e-05	0.05747	0.164	0.315	0.731091
Nfkbie	0.00808252	0.0574544	0.22	0.332	1
Tbc1d15	0.00184171	0.0574385	0.213	0.347	1
Slmap	0.000327033	0.0574376	0.213	0.368	1
Cyp4v3	0.000171634	0.0574134	0.021	0.08	1
Zfp688	0.000722333	0.0573962	0.119	0.226	1
2810006K23Rik	0.0014377	0.0573655	0.086	0.169	1
Zbtb6	0.00107963	0.0573042	0.03	0.086	1
Parp2	4.17639e-05	0.0572938	0.133	0.273	0.505301
Yes1	1.06147e-05	0.0572481	0	0.045	0.128427
Kcnc1	0.000617151	0.0570777	0.03	0.089	1
Lrrc8b	0.000196833	0.0569674	0.007	0.05	1
Map2k5	0.000856095	0.0569572	0.145	0.261	1
Pole	0.000882036	0.0568639	0.03	0.086	1
Nusap1	0.0139934	0.0568484	0.028	0.065	1
Pwp2	3.90291e-05	0.0568359	0.019	0.083	0.472214
Enpp4	8.23134e-06	0.0568338	0.023	0.101	0.099591
Parl	0.00109298	0.0568046	0.241	0.389	1
Atp1b1	0.0026109	0.0567991	0.037	0.092	1
Sec63	0.00999535	0.0567394	0.348	0.507	1
Ftsj3	0.00348301	0.0567369	0.199	0.318	1
Ctps	3.36215e-05	0.0566519	0.033	0.11	0.406787
Coq3	0.000544071	0.0566516	0.063	0.142	1
Ift46	0.000128149	0.0566364	0.035	0.107	1
Elovl6	0.00371249	0.0566225	0.093	0.172	1
Il6st	0.00712948	0.0566064	0.124	0.205	1
Dek	0.126883	0.0565899	0.589	0.733	1
Tbc1d7	0.000548422	0.0565842	0.077	0.163	1
Dnajc21	0.00407584	0.0565665	0.257	0.398	1
AA467197	0.364324	0.0564541	0.266	0.303	1
Nacc2	0.000848115	0.0564334	0.012	0.053	1
Ppip5k1	3.02207e-05	0.0563617	0.014	0.074	0.36564
Ncaph2	0.0219889	0.0562783	0.325	0.457	1
Ube4b	1.58377e-05	0.0562549	0.136	0.285	0.19162
Pold3	0.000295814	0.0562514	0.124	0.237	1
Ust	0.000762537	0.0562317	0.077	0.16	1
Pspc1	2.45574e-06	0.0560957	0.133	0.297	0.029712
Zbtb21	0.00041362	0.0560801	0.026	0.083	1
Ndufaf7	7.06687e-05	0.0559058	0.173	0.323	0.855021
Zfp326	0.000512336	0.0558914	0.119	0.228	1
Rpp40	7.23373e-05	0.0557854	0.019	0.08	0.875209
Sdhc	0.00652032	0.055747	0.259	0.401	1
Zfp251	0.00114227	0.0557416	0.079	0.163	1
Brf2	0.0025355	0.0556623	0.098	0.184	1
D730003I15Rik	0.000421478	0.0555887	0.037	0.104	1
Rnf25	0.00169048	0.0555802	0.121	0.217	1
Cep19	0.00207237	0.0555593	0.164	0.276	1
Ttc3	0.00164905	0.0555232	0.161	0.27	1
C1qb	0.00563257	0.0555176	0	0.018	1
Katnb1	0.00476027	0.0555145	0.257	0.398	1
Tpcn2	9.41966e-05	0.0554704	0.026	0.092	1
Haao	0.000613171	0.0554256	0.105	0.208	1
Thoc5	0.00583407	0.0553765	0.196	0.306	1
Ap1s3	0.00598578	0.0553573	0.103	0.178	1
Pgm1	0.00190673	0.0553534	0.18	0.3	1
Fpgs	9.71667e-05	0.0553124	0.026	0.092	1
Fam20a	0.00391925	0.0552871	0.021	0.062	1
Pop1	0.000872141	0.0552625	0.072	0.154	1
Kif4	5.2048e-05	0.0552347	0.007	0.056	0.629728
Cnrip1	5.89993e-05	0.0551988	0.026	0.095	0.713832
Gstz1	3.94083e-05	0.0551973	0.028	0.101	0.476801
Gm20186	0.00122212	0.0551666	0.051	0.119	1
Gemin5	0.000134371	0.0551604	0.096	0.205	1
Rab5c	0.0129485	0.0551579	0.607	0.777	1
Ngdn	0.044075	0.0550602	0.544	0.724	1
Trp53bp2	0.00204159	0.0550513	0.056	0.122	1
Ccdc181	0.000984776	0.0550263	0.023	0.074	1
Smg5	0.00521184	0.0549886	0.152	0.249	1
Pctp	3.01757e-05	0.0549763	0.007	0.059	0.365096
Rab6b	0.00322523	0.0548995	0.019	0.059	1
Mrpl37	0.00137432	0.0548337	0.217	0.356	1
Wdr77	0.000480412	0.0546942	0.105	0.208	1
Rraga	0.000469272	0.0546869	0.255	0.439	1
Nop9	0.00206791	0.0546618	0.229	0.377	1
Xpc	0.00683173	0.0546023	0.082	0.148	1
Knstrn	0.0131727	0.0545846	0.082	0.142	1
Med27	0.000872906	0.054566	0.178	0.309	1
Ap1g1	0.000181995	0.054538	0.201	0.362	1
Gskip	0.00806815	0.0545345	0.28	0.415	1
Aasdhppt	0.0104676	0.0545106	0.121	0.199	1
Ddx50	0.0118861	0.0544026	0.367	0.537	1
Lrch4	0.00687751	0.0543338	0.339	0.496	1
Tubg1	0.00227366	0.0543292	0.124	0.217	1
Hagh	0.00356752	0.0542684	0.126	0.22	1
Decr2	0.00015813	0.0542385	0.026	0.089	1
Hdhd2	0.000214196	0.0542294	0.124	0.243	1
1700021A07Rik	0.000373485	0.0542057	0.035	0.101	1
Gatb	0.000226317	0.0541821	0.03	0.095	1
Yipf6	0.000100971	0.0540773	0.119	0.246	1
Fbxo34	0.00061408	0.0540409	0.082	0.169	1
Mlkl	9.76612e-05	0.0540389	0.033	0.104	1
Khdrbs1	0.0443081	0.0540161	0.647	0.795	1
Nit1	0.00250428	0.0540053	0.215	0.341	1
Krr1	0.00114269	0.053962	0.103	0.196	1
Pla2g12a	5.20526e-05	0.0539503	0.042	0.125	0.629785
Cdc45	0.000102137	0.0538664	0.033	0.104	1
Pcsk4	0.000260379	0.0538487	0.012	0.059	1
Smc5	0.000685054	0.0538476	0.154	0.276	1
Cux1	0.00187298	0.0538462	0.147	0.252	1
Nenf	0.000145657	0.0538306	0.098	0.208	1
Tfcp2	0.000262929	0.0537912	0.026	0.086	1
Snrnp27	0.0131709	0.0537716	0.364	0.525	1
Naglu	0.00120218	0.0537307	0.042	0.104	1
Pcca	5.34976e-05	0.0537117	0.037	0.116	0.647267
Ncapg2	2.73496e-05	0.0536938	0.016	0.08	0.330902
E230001N04Rik	0.000791024	0.0536928	0.033	0.092	1
Lman1	0.000407455	0.053677	0.157	0.282	1
App	0.000848115	0.0535635	0.012	0.053	1
Cenpk	0.00108529	0.0535409	0.033	0.089	1
Ppox	0.00587707	0.0535196	0.084	0.154	1
Hist1h4i	0.00283682	0.0534378	0.084	0.16	1
Smyd4	0.00116838	0.053408	0.026	0.077	1
Mrpl28	0.00250093	0.0533945	0.36	0.552	1
Wdfy1	0.000560305	0.0533757	0.086	0.178	1
Usp1	0.0719645	0.0533511	0.32	0.415	1
Zfp106	0.00316273	0.0533286	0.227	0.362	1
Mettl2	0.000687835	0.0532446	0.075	0.16	1
Pan2	0.000652106	0.0531296	0.037	0.101	1
Pds5b	0.0018981	0.0530985	0.096	0.181	1
Bbx	0.00357236	0.0530171	0.206	0.329	1
Hgsnat	0.0169101	0.0529888	0.161	0.243	1
Glrx2	0.0330144	0.0529648	0.435	0.591	1
A430088P11Rik	0.00609026	0.0529632	0.065	0.128	1
Bccip	0.0364729	0.0529255	0.414	0.558	1
Hist2h2bb	7.43462e-05	0.0529187	0.012	0.065	0.899515
Acyp1	0.0134828	0.0529034	0.11	0.178	1
Mcrip1	0.0991311	0.0527756	0.521	0.674	1
Paip2b	0.001034	0.0527466	0.056	0.128	1
Zswim7	0.000127259	0.0527357	0.023	0.086	1
Zfp868	0.0212675	0.0527347	0.124	0.193	1
Mpc1	0.135872	0.0527342	0.549	0.665	1
Uqcc3	0.00819108	0.0527107	0.444	0.65	1
Pigk	0.00388247	0.0526925	0.185	0.303	1
Eif4g1	0.105147	0.0526724	0.563	0.694	1
Sirt5	0.00145475	0.0526691	0.044	0.107	1
[truncated: 10,100 more rows]

## Sheet: Teff_heatmap
S2 Table. Differentially expressed genes of effector CD8 subsets. Related to Figure 4G.
rank	position
1	Ctla2a
2	Ms4a4c
3	Il2rb
4	Trbv12-2
5	Bcl2
6	Klra7
7	Ifitm10
8	Gzmm
9	Nsg
10	Sell
11	Sidt
12	Rps12
13	Pde2a
14	Samd3
15	Pglyrp1
16	Ly6c2
17	1700025G04Rik
18	Txk
19	Eomes
20	Id3
21	Isg15
22	Ifit3
23	Ifit1
24	Isg20
25	Usp18
26	Irf7
27	Ly6a
28	Bst2
29	Ifi27l2a
30	Gzmb
31	Zbp1
32	Gbp2
33	Plac8
34	Rsad2
35	Phf11b
36	Jaml
37	Ifit3b
38	Rtp4
39	S100a6
40	S100a4
41	Cxcr6
42	Id2
43	Glrx
44	S100a11
45	Cxcr3
46	Gzmk
47	AW112010
48	Anxa2
49	Actg1
50	Vim
51	Ccr2
52	S100a10
53	Ccl5
54	Gzma
55	S1pr5
56	Cx3cr1
57	Klrg1
58	Zeb2
59	Itgb2
60	Lgals1
61	Rap1b
62	Tbx21
63	Ahnak
64	Cd48
65	Ccnd3
66	Ctsd
67	Ctsd
68	Slamf7
69	Zyx
70	Klrc1
71	Klrk1
72	Il18rap
